# Supplementary material for: Mendelian randomization analysis reveals causal relationship between allergic diseases and influenza
Source: World Allergy Organ J. 2025 Jun 7;18(7):101077. doi: 10.1016/j.waojou.2025.101077 (PMC12173599; doi:10.1016/j.waojou.2025.101077)
Supplement: Multimedia component 1 [file mmc1.xlsx]

## Sheet: Context
Supplementary Tables
Contents	Description
Table S1	Summary information of data sources
Table S2	Summary results of sensitivity analysis
Table S3	Summary information of statistical power
Table S4	MR estimates of the causal effects of allergic diseases on influenza
Table S5	Outlier SNPs in MR analysis
Table S6	Outlier SNPs for being palindromic or for incompatible alleles
Table S7	Instrumental variables used in MR analysis of the causal association of allergic diseases on Influenza

## Sheet: Table S1
Table S1. Summary information of data sources
Trait	Ancestry	Cases	Controls	Samplesize	No.SNPs	P_value	LD	NO.SNPs for MR	R²%	F-statistic range	Dataset ID	Year
All influenza	Europeans	4262	188868	193130	16380378	/	/	/	/	/	finn-b-J10_INFLUENZA	2021
All influenza (not pneumonia)	Europeans	2676	188868	191544	16380370	/	/	/	/	/	finn-b-INFLUENZA	2021
Influenza and pneumonia	Europeans	29,924	188868	218792	16380466	/	/	/	/	/	finn-b-J10_INFLUPNEU	2021
Allergic disease	Europeans	180129	180709	360838	8133670	5e-08	r²=0.001 kb=10,000	74	7.95	30.16-232.43	ebi-a-GCST005038	2017
Atopic dermatitis	Europeans	6224	475075	481299	24185642	5e-08	r²=0.001 kb=10,000	24	17.01	29.97-85.21	ebi-a-GCST90018784	2021
Asthma	Europeans	56087	428511	484598	9587836	5e-08	r²=0.001 kb=10,000	122	0.19	28.7-642.07	ebi-a-GCST90038616	2021
Hay fever or Allergic rhinitis	Europeans	25486	87097	112583	9851867	5e-08	r²=0.001 kb=10,000	33	0.26	30.36-113.66	ukb-b-7178	2018

## Sheet: Table S2
Table S2. Summary results of sensitivity analysis
Exposure	Outcome	No.SNPs	Heterogeneity test			Horizontal Pleiotropy test		MRPresso test
			Cochran's Q	P_Value	I²	Egger intercept	P_Value	Outlier
Allergic disease	All influenza	59	54.174	0.582	0	-0.018	0.06	None
Atopic dermatitis	All influenza	22	23.227	0.278	0.139	0.003	0.852	None
Asthma	All influenza	91	87.22	0.534	0	-0.006	0.363	None
Allergic rhinitis	All influenza	28	24.421	0.552	0	-0.042	0.067	None
Allergic disease	All influenza (not pneumonia)	59	42.86	0.918	0	-0.013	0.27	None
Atopic dermatitis	All influenza (not pneumonia)	22	19.801	0.47	0	0.008	0.705	None
Asthma	All influenza (not pneumonia)	92	87.872	0.544	0	-0.005	0.575	None
Allergic rhinitis	All influenza (not pneumonia)	28	2.007	0.734	0	0.034	0.814	None
Allergic disease	Influenza and pneumonia	58	67.593	0.138	0.172	-0.005	0.261	Remove 1 outliers
Atopic dermatitis	Influenza and pneumonia	22	21.344	0.377	0.063	0.007	0.347	None
Asthma	Influenza and pneumonia	87	75.994	0.747	0	0.001	0.608	Remove 3 outliers
Allergic rhinitis	Influenza and pneumonia	25	19.968	0.644	0	-0.014	0.203	Remove 3 outliers

## Sheet: Table S3
Table S3. Summary information of statistical power
Exposure	Outcome	Outcome samplesize	α	Ncase/Ncontrol	R²	OR	Power
Allergic disease	All influenza	193130	0.05	0.022566	0.0795	1.24	0.98
Atopic dermatitis	All influenza	193130	0.05	0.022566	0.1701	1.03	0.12
Asthma	All influenza	193130	0.05	0.022566	0.0019	1.84	0.4
Hayfever or Allergic rhinitis	All influenza	193130	0.05	0.022566	0.0026	2.01	0.63
Allergic disease	All influenza (not pneumonia)	191544	0.05	0.0141686	0.0795	1.13	0.43
Atopic dermatitis	All influenza (not pneumonia)	191544	0.05	0.0141686	0.1701	1.07	0.3
Asthma	All influenza (not pneumonia)	191544	0.05	0.0141686	0.0019	1.38	0.11
Hayfever or Allergic rhinitis	All influenza (not pneumonia)	191544	0.05	0.0141686	0.0026	2.48	0.66
Allergic disease	Influenza and pneumonia	218792	0.05	0.158439	0.0795	1.12	0.44
Atopic dermatitis	Influenza and pneumonia	218792	0.05	0.158439	0.1701	1	0.03
Asthma	Influenza and pneumonia	218792	0.05	0.158439	0.0019	1.68	0.25
Hayfever or Allergic rhinitis	Influenza and pneumonia	218792	0.05	0.1584	0.0026	1.25	0.1

## Sheet: Table S4
Table S4. MR estimates of the causal effects of allergic diseases on influenza
Exposure	Outcome	No.of SNPs	MR methods	OR(95%CI)	P
Allergic disease	All influenza	59	Inverse variance weighted	1.239(1.095,1.402)	0.000686168
		59	MR Egger	1.698(1.202,2.398)	0.00393826
		59	Weighted median	1.216(1.007,1.468)	0.041903
		59	Weighted mode	1.254(0.951,1.655)	0.114461
Atopic dermatitis	All influenza	22	Inverse variance weighted	1.029(0.934,1.135)	0.563
		22	MR Egger	1.003(0.756,1.331)	0.982
		22	Weighted median	1.020(0.900,1.157)	0.757
		22	Weighted mode	1.014(0.828,1.242)	0.892
Asthma	All influenza	91	Inverse variance weighted	1.837(0.807,4.182)	0.147
		91	MR Egger	4.307(0.582,31.870)	0.156
		91	Weighted median	2.216(0.638,7.701)	0.21
		91	Weighted mode	2.054(0.315,13.400)	0.454
Hayfever or Allergic rhinitis	All influenza	28	Inverse variance weighted	2.010(1.011,3.998)	0.047
		28	MR Egger	38.225(1.724,847.761)	0.029
		28	Weighted median	2.695(1.017,7.138)	0.046
		28	Weighted mode	3.789(0.539,26.645)	0.192
Allergic disease	All influenza (not pneumonia)	59	Inverse variance weighted	1.126(0.964,1.315)	0.13372
		59	MR Egger	1.417(0.919,2.185)	0.120216
		59	Weighted median	1.155(0.924,1.443)	0.204669
		59	Weighted mode	1.228(0.814,1.854)	0.331277
Atopic dermatitis	All influenza (not pneumonia)	22	Inverse variance weighted	1.067(0.950,1.198)	0.275
		22	MR Egger	1.112(0.723,1.396)	0.98
		22	Weighted median	1.123(0.952,1.324)	0.168
		22	Weighted mode	1.176(0.914,1.512)	0.221
Asthma	All influenza (not pneumonia)	92	Inverse variance weighted	1.375(0.490,3.856)	0.545
		92	MR Egger	2.656(0.214,32.907)	0.449
		92	Weighted median	3.012(0.577,15.724)	0.191
		92	Weighted mode	3.281(0.201,53.609)	0.407
Hayfever or Allergic rhinitis	All influenza (not pneumonia)	28	Inverse variance weighted	2.479(1.064,5.776)	0.035
		28	MR Egger	16.145(0.331,786.342)	0.172
		28	Weighted median	2.303(0.711,7.455)	0.164
		28	Weighted mode	2.576(0.382,17.373)	0.34
Allergic disease	Influenza and pneumonia	58	Inverse variance weighted	1.115(1.052,1.181)	0.000226144
		58	MR Egger	1.215(1.035,1.427)	0.0204922
		58	Weighted median	1.136(1.050.1.228)	0.00153288
		58	Weighted mode	1.132(0.999,1.282)	0.0570006
Atopic dermatitis	Influenza and pneumonia	22	Inverse variance weighted	1.002(0.963,1.042)	0.932
		22	MR Egger	0.951(0.850,1.065)	0.394
		22	Weighted median	0.971(0.918,1.026)	0.294
		22	Weighted mode	1.058(0.966,1.157)	0.237
Asthma	Influenza and pneumonia	87	Inverse variance weighted	1.678(1.180,2.387)	0.004
		87	MR Egger	1.367(0.581,3.221)	0.476
		87	Weighted median	1.939(1.135,3.311)	0.015
		87	Weighted mode	2.326(1.111,4.870)	0.028
Hayfever or Allergic rhinitis	Influenza and pneumonia	25	Inverse variance weighted	1.251(0.922,1.699)	0.151
		25	MR Egger	3.449(0.733,16.229)	0.131
		25	Weighted median	1.475(0.962,2.261)	0.075
		25	Weighted mode	1.595(0.798,3.188)	0.199

## Sheet: Table S5
Table S5 Outlier SNPs in MR analysis
Exposure	Outcome	SNP	Effect allele	Other allele	Exposure				Outcome
					Eaf	Beta	Se	Pval	Eaf	Beta	Se	Pval
Hayfever or Allergic rhinitis	Influenza and pneumonia	rs34290285	A	G	0.25825	-0.0179249	0.00201524	5.9e-19	0.2164	-0.0528	0.0113	2.86e-06
		rs4957317	T	C	0.68843	0.0116235	0.00190639	1.1e-09	0.5891	0.0384	0.0094	4.06e-05
		rs7735355	C	A	0.150171	0.0217025	0.00247442	1.8e-18	0.1975	-0.0288	0.0116	0.01305
Allergic disease	Influenza and pneumonia	rs34290285	A	G	0.2653	-0.0766	0.0075	1.16e-24	0.2164	-0.0528	0.0113	2.86e-06
Asthma	Influenza and pneumonia	rs12788104	G	A	0.676731	0.00513267	11	1123739	0.6407	-0.0369	0.0096	0.000129601
		rs34290285	A	G	0.257465	-0.0113749	2	242698640	0.2164	-0.0528	0.0113	2.86e-06
		rs58873874	C	T	0.063227	0.00810597	5	156945148	0.07745	-0.0579	0.0172	0.000781808

## Sheet: Table S6
Table S6 Outlier SNPs for being palindromic or for incompatible alleles
Exposure	Outcome	Removing SNPs
		SNP	Effect allele	Other allele
Allergic disease	All influenza	rs11168245	G	C
		rs11236814	T	A
		rs11658582	G	C
		rs1689510	C	G
		rs16903574	G	C
		rs2134814	G	C
		rs2241099	G	C
		rs301802	A	T
		rs4943794	C	G
		rs4973380	A	T
		rs5758343	T	A
		rs72774901	A	T
		rs760805	T	A
		rs8030821	T	A
Atopic dermatitis	All influenza	rs9295964	G	C
Asthma	All influenza	rs10788639	G	C
		rs11088309	G	C
		rs11178645	A	T
		rs11185551	C	G
		rs12097268	A	T
		rs13099273	T	A
		rs1689510	C	G
		rs16903574	G	C
		rs17214345	G	C
		rs17843654	A	T
		rs249681	C	G
		rs4247364	C	G
		rs4910165	G	C
		rs61960013	G	C
		rs6690285	T	A
		rs73033560	C	G
		rs75720927	C	G
		rs75720927	C	G
		rs7626218	T	A
		rs76848919	C	G
		rs8036748	A	T
		rs13204736	T	G
		rs17142799	T	G
		rs35320232	T	C
		rs35320232	T	C
Hayfever or Allergic rhinitis	All influenza	rs4759228	C	G
		rs541115	A	T
		rs72823641	A	T
		rs7774620	A	T
Asthma	All influenza (not pneumonia)	rs10788639	G	C
		rs11088309	G	C
		rs11178645	A	T
		rs11185551	C	G
		rs12097268	A	T
		rs13099273	T	A
		rs1689510	C	G
		rs16903574	G	C
		rs17214345	G	C
		rs17843654	A	T
		rs249681	C	G
		rs4247364	C	G
		rs4910165	G	C
		rs61960013	G	C
		rs6690285	T	A
		rs73033560	C	G
		rs75720927	C	G
		rs75720927	C	G
		rs7626218	T	A
		rs76848919	C	G
		rs8036748	A	T
		rs13204736	T	G
		rs13204736	T	G
		rs17142799	T	G
		rs35320232	T	C
Allergic disease	All influenza (not pneumonia)	rs11168245	G	C
		rs11236814	T	A
		rs11658582	G	C
		rs1689510	C	G
		rs16903574	G	C
		rs2134814	G	C
		rs2241099	G	C
		rs301802	A	T
		rs4943794	C	G
		rs4973380	A	T
		rs5758343	T	A
		rs72774901	A	T
		rs760805	T	A
		rs8030821	T	A
Atopic dermatitis	All influenza (not pneumonia)	rs9295964	G	C
Hayfever or Allergic rhinitis	All influenza (not pneumonia)	rs4759228	C	G
		rs541115	A	T
		rs72823641	A	T
		rs7774620	A	T
Hayfever or Allergic rhinitis	Influenza and pneumonia	rs4759228	C	G
		rs541115	A	T
		rs72823641	A	T
		rs7774620	A	T
Atopic dermatitis	Influenza and pneumonia	rs9295964	G	C
Allergic disease	Influenza and pneumonia	rs11168245	G	C
		rs11236814	T	A
		rs11658582	G	C
		rs1689510	C	G
		rs16903574	G	C
		rs2134814	G	C
		rs2241099	G	C
		rs301802	A	T
		rs4943794	C	G
		rs4973380	A	T
		rs5758343	T	A
		rs72774901	A	T
		rs760805	T	A
		rs8030821	T	A
Asthma	Influenza and pneumonia	rs10788639	G	C
		rs11088309	G	C
		rs11178645	A	T
		rs11185551	C	G
		rs12097268	A	T
		rs13099273	T	A
		rs1689510	C	G
		rs16903574	G	C
		rs17214345	G	C
		rs17843654	A	T
		rs249681	C	G
		rs4247364	C	G
		rs4910165	G	C
		rs61960013	G	C
		rs6690285	T	A
		rs73033560	C	G
		rs75720927	C	G
		rs75720927	C	G
		rs7626218	T	A
		rs76848919	C	G
		rs8036748	A	T
		rs13204736	T	G
		rs13204736	T	G
		rs17142799	T	G
		rs35320232	T	C

## Sheet: Table S7
Table S7 Instrumental variables used in MR analysis of the causal association of allergic diseases on Influenza
Exposure	Outcome	SNP	Effect allele	Other allele	Exposure				Outcome
					Eaf	Beta	Se	Pval	Eaf	Beta	Se	Pval
Allergic disease	All influenza	rs10033073	G	A	0.6497	0.0437	0.0072	1.36e-09	0.39	0.0162	0.0227	0.4746
		rs10174949	A	G	0.3163	-0.0656	0.0063	9.92e-26	0.3453	-0.0288	0.0233	0.2161
		rs10414065	T	C	0.07823	-0.0917	0.012	2.29e-14	0.09723	-0.0387	0.0378	0.3058
		rs10519067	A	G	0.1395	-0.0518	0.0085	1.1e-09	0.1489	0.0255	0.031	0.4112
		rs1059513	C	T	0.8895	-0.0828	0.0094	1.15e-18	0.04731	-0.0265	0.0522	0.6124
		rs10663129	ACT	A	0.6718	0.0384	0.0063	1.25e-09	0.3165	0.0306	0.0237	0.197
		rs10789841	C	T	0.6905	-0.0456	0.0064	1.48e-12	0.2331	-0.0201	0.0262	0.4426
		rs10865050	A	G	0.1531	-0.1249	0.0084	6.37e-50	0.1623	-0.0122	0.03	0.6854
		rs11033545	G	T	0.5578	0.0334	0.006	2.4e-08	0.4149	0.0422	0.0226	0.0625504
		rs12123821	T	C	0.04762	0.1159	0.014	1.04e-16	0.0397	-0.0101	0.0572	0.8595
		rs1214598	A	G	0.3316	-0.0401	0.006	2.14e-11	0.2472	0.0089	0.0257	0.7309
		rs12365699	A	G	0.1531	-0.0592	0.0078	3.54e-14	0.1575	-0.0092	0.0303	0.7613
		rs12413578	T	C	0.09864	-0.0934	0.0094	3.31e-23	0.05912	-0.0142	0.0471	0.7635
		rs12440045	C	A	0.5476	0.0403	0.0059	7.68e-12	0.5173	0.0043	0.0223	0.8483
		rs12551834	A	G	0.07993	-0.0615	0.0103	2.72e-09	0.05575	0.0015	0.0487	0.976
		rs12625547	G	T	0.7857	-0.0432	0.0077	1.98e-08	0.1682	0.0073	0.0298	0.8055
		rs1289273	G	A	0.5731	0.035	0.0057	1.09e-09	0.4814	0.014	0.0222	0.5286
		rs12941864	T	C	0.466	-0.0335	0.0061	4.98e-08	0.5524	0.0063	0.0224	0.779701
		rs1419675	T	G	0.2415	-0.0385	0.007	4.72e-08	0.8344	0.0419	0.0299	0.1602
		rs144829310	T	G	0.1565	0.0828	0.0078	2.6e-26	0.1479	0.0366	0.0311	0.2392
		rs17664743	A	G	0.2041	0.041	0.0071	8.27e-09	0.1373	0.0731	0.0321	0.0229298
		rs1885013	A	G	0.3588	-0.0382	0.0063	1.33e-09	0.6949	0.0203	0.0241	0.4003
		rs2212434	T	C	0.4286	0.0869	0.0057	8.92e-52	0.406	0.0355	0.0225	0.1148
		rs2221641	T	C	0.3878	-0.0419	0.0059	1.03e-12	0.6563	0.0416	0.0233	0.0742694
		rs228619	G	A	0.5306	0.0362	0.0057	2.41e-10	0.5309	-0.013	0.0222	0.5559
		rs2477923	C	T	0.5017	-0.0332	0.0057	7.23e-09	0.4923	0.0286	0.0221	0.1966
		rs249677	A	C	0.3605	0.0366	0.0059	7.54e-10	0.6939	0.0039	0.024	0.8725
		rs2766678	A	G	0.2126	-0.0559	0.0074	2.95e-14	0.8089	-0.0131	0.0286	0.6477
		rs2910162	G	A	0.6837	0.0344	0.0061	1.54e-08	0.6704	0.0091	0.0236	0.6991
		rs3024665	T	C	0.07653	0.0665	0.0119	2.18e-08	0.9152	0.0137	0.0398	0.7307
		rs3128959	A	G	0.1241	-0.0601	0.0095	2.25e-10	0.1348	-0.0041	0.0325	0.8985
		rs34004019	G	A	0.6956	-0.0913	0.0071	2.52e-38	0.3392	-0.0669	0.0271	0.01359
		rs34290285	A	G	0.2653	-0.0766	0.0075	1.16e-24	0.2172	-0.0795	0.0271	0.00335297
		rs3540	A	G	0.3452	-0.0346	0.0061	1.28e-08	0.3273	0.0204	0.0236	0.3879
		rs4296977	T	C	0.1582	-0.0534	0.0082	6.92e-11	0.8012	0.0171	0.0278	0.5383
		rs479844	G	A	0.5714	0.0412	0.0058	1.15e-12	0.5907	-0.0068	0.0225	0.7643
		rs519973	A	G	0.3537	0.0358	0.006	3.23e-09	0.3596	-0.0078	0.023	0.7335
		rs56375023	A	G	0.2126	0.0731	0.0068	3.11e-27	0.2651	0.0029	0.0251	0.9095
		rs5743618	A	C	0.2993	-0.0915	0.0067	2.73e-42	0.1535	-0.0451	0.031	0.1459
		rs58939053	T	C	0.3435	0.0544	0.0061	3.85e-19	0.4554	-0.0278	0.0222	0.2103
		rs6011033	G	A	0.7755	0.0437	0.0069	2.66e-10	0.8058	0.0154	0.0279	0.5822
		rs61192126	C	T	0.6905	-0.0384	0.0064	1.56e-09	0.2689	0.0119	0.0249	0.634501
		rs61816766	C	T	0.97959	0.142	0.0176	6.76e-16	0.008006	0.1176	0.1275	0.3566
		rs62626322	G	T	0.90306	0.0674	0.0091	1.35e-13	0.1409	0.0047	0.0318	0.8816
		rs6461503	C	T	0.5272	-0.041	0.0057	8.81e-13	0.5206	-0.0079	0.0222	0.7202
		rs6489785	C	T	0.631	-0.0428	0.0059	3.57e-13	0.6165	-0.011	0.0229	0.630199
		rs6594499	A	C	0.4813	-0.0723	0.0057	1.1e-36	0.5537	-0.0085	0.0223	0.701501
		rs6800001	A	G	0.3418	0.033	0.0059	2.28e-08	0.3298	0.0688	0.0237	0.00364897
		rs6881706	T	G	0.2925	-0.0707	0.0064	1.73e-28	0.3316	-0.0235	0.0235	0.317
		rs6990534	G	A	0.6429	-0.04	0.0063	1.74e-10	0.6711	0.0275	0.0235	0.2416
		rs7224129	A	G	0.4728	0.0535	0.0057	8.11e-21	0.4475	0.0045	0.0223	0.8389
		rs740474	T	C	0.4167	-0.0361	0.0059	6.59e-10	0.6127	0.0057	0.0227	0.8005
		rs7406234	C	T	0.5646	-0.0337	0.0057	4.3e-09	0.5099	-0.0218	0.0221	0.3246
		rs74847330	G	A	0.8776	-0.0497	0.0088	1.67e-08	0.08587	-0.0484	0.0398	0.2242
		rs7521390	C	A	0.716	0.0358	0.0063	1.39e-08	0.2988	0.019	0.0243	0.4337
		rs80064395	T	C	0.05782	-0.0726	0.0107	1.31e-11	0.0967	-0.0837	0.0378	0.0268999
		rs848	C	A	0.7636	-0.0601	0.0073	1.62e-16	0.6308	-0.0132	0.023	0.5675
		rs9372120	G	T	0.8248	0.0406	0.0071	1.02e-08	0.2346	-0.0048	0.0262	0.8548
		rs9877752	A	G	0.4116	0.0398	0.0058	4.98e-12	0.382	-0.0104	0.0228	0.6497
Atopic dermatitis	All influenza	rs10791824	G	A	0.546055	0.0942	0.0152	5.58e-10	0.6381	-0.0163	0.0231	0.4789
		rs10957978	T	G	0.595517	-0.0946	0.0156	1.23e-09	0.6925	0.0459	0.024	0.0558496
		rs11130215	G	A	0.185742	-0.1043	0.0186	2.25e-08	0.2717	0.0161	0.0249	0.517101
		rs11256024	T	C	0.204011	-0.127	0.0232	4.54e-08	0.08461	-0.0187	0.0397	0.6373
		rs11377261	TG	T	0.730379	-0.156	0.0169	3.03e-20	0.8088	0.0064	0.0282	0.8195
		rs12123821	T	C	0.0458903	0.3804	0.0469	4.72e-16	0.0397	-0.0101	0.0572	0.8595
		rs13091741	T	C	0.34935	0.099	0.0156	2.5e-10	0.301	-0.0065	0.0241	0.7879
		rs16948048	G	A	0.318483	0.0924	0.0168	3.62e-08	0.4264	0.0048	0.0223	0.8296
		rs20541	G	A	0.74991	-0.1451	0.0164	1.04e-18	0.631	-0.0154	0.023	0.5034
		rs2155219	T	G	0.468173	0.131	0.0149	1.61e-18	0.4382	0.0299	0.0222	0.179
		rs2227472	C	T	0.543016	0.0997	0.015	2.78e-11	0.5583	-0.0097	0.0223	0.6642
		rs2967685	T	C	0.168921	0.1157	0.0192	1.87e-09	0.2218	-0.0114	0.0267	0.6692
		rs35570272	T	G	0.416907	0.0946	0.0153	6e-10	0.3554	0.0682	0.0232	0.00324198
		rs4245080	G	A	0.520285	-0.0867	0.0154	1.93e-08	0.4992	-0.0292	0.0221	0.1864
		rs56243319	T	C	0.598847	0.0919	0.0155	2.96e-09	0.7207	0.0076	0.0247	0.758099
		rs6010620	G	A	0.655513	0.1525	0.0176	4.77e-18	0.8056	0.0184	0.0279	0.5093
		rs61816766	C	T	0.0263088	0.5132	0.074	4.14e-12	0.008006	0.1176	0.1275	0.3566
		rs6723629	C	A	0.19451	-0.1078	0.0194	2.91e-08	0.1095	0.0369	0.0356	0.3007
		rs76917062	G	T	0.0549041	0.1702	0.0303	1.86e-08	0.01506	0.0902	0.0905	0.3191
		rs77581056	A	G	0.112701	0.1837	0.0257	8.44e-13	0.09418	0.016	0.0378	0.6732
		rs79118723	T	C	0.112315	0.1594	0.0288	2.96e-08	0.05581	-0.0059	0.0486	0.903
		rs9405068	T	C	0.194478	-0.2372	0.0319	1.01e-13	0.06219	0.0647	0.046	0.1596
Asthma	All influenza	rs10040192	C	T	0.481996	0.00385047	0.000656196	8.2e-09	0.5349	-0.0252	0.0222	0.2571
		rs10849819	T	C	0.330339	-0.0040018	0.000688522	7.5e-09	0.3512	-0.0098	0.0233	0.6745
		rs10912564	T	C	0.31556	0.00464805	0.000703658	3.9e-11	0.3178	0.0243	0.0238	0.3071
		rs114137525	C	T	0.051284	0.00827512	0.0015018	1.9e-08	0.02639	0.0381	0.0696	0.584
		rs117552144	T	C	0.064039	0.00866277	0.00139998	6.5e-10	0.02564	-0.1066	0.0729	0.1435
		rs117710327	A	C	0.066529	-0.013593	0.00132748	4.3e-25	0.09885	-0.0174	0.0375	0.642401
		rs12123821	T	C	0.045436	0.0171955	0.00154936	1.5e-28	0.0397	-0.0101	0.0572	0.8595
		rs12365699	A	G	0.162798	-0.00642146	0.000880445	1.4e-09	0.1575	-0.0092	0.0303	0.7613
		rs12531500	G	A	0.43258	-0.00538975	0.000654146	6.2e-16	0.4529	-0.0069	0.0222	0.756401
		rs12602181	T	C	0.208562	0.00436864	0.0007985	3.8e-08	0.2373	0.0226	0.026	0.3842
		rs12766391	A	G	0.382787	-0.00377001	0.000665473	6.7e-09	0.3958	-0.0117	0.0227	0.6047
		rs12788104	G	A	0.676731	0.00513267	0.000698323	2.3e-13	0.6417	-0.0184	0.0232	0.4273
		rs12949100	A	G	0.457323	-0.0113656	0.000651265	1.4e-70	0.5047	-0.0175	0.0221	0.4296
		rs12964116	G	A	0.036281	0.011307	0.00172629	2.6e-11	0.0169	0.0729	0.0874	0.4043
		rs13204736	T	G	0.292435	0.0108083	0.000742342	2.3e-49	0.05564	0.0078	0.0483	0.8722
		rs1321859	T	C	0.340015	-0.00810675	0.000688853	3.9e-32	0.2404	0.0466	0.026	0.0726792
		rs13277355	G	A	0.725021	-0.00453361	0.000725167	2.8e-10	0.6932	0.0188	0.024	0.4339
		rs1608555	T	C	0.353343	0.00397764	0.000679084	7.3e-09	0.315	-0.0083	0.0239	0.726999
		rs1611236	A	G	0.674823	-0.00390388	0.000692451	5.4e-09	0.2233	-0.0182	0.0276	0.5104
		rs17057868	C	T	0.240016	-0.00469295	0.000758682	4.8e-10	0.2205	-0.003	0.0267	0.911
		rs17142799	T	G	0.02781	0.0111903	0.00197587	1.7e-08	0.04745	0.0227	0.0525	0.6659
		rs17394210	A	G	0.16455	0.00477214	0.00087057	1.6e-08	0.1716	-0.0303	0.0293	0.3015
		rs174535	C	T	0.345124	-0.00552228	0.000682011	1.3e-16	0.4161	0.0107	0.0224	0.6339
		rs17454584	G	A	0.210657	0.00702202	0.000793796	3.7e-19	0.3449	-0.0529	0.0233	0.0233002
		rs17669032	G	A	0.103954	-0.00733119	0.00106811	2.9e-12	0.0702	-0.0034	0.0434	0.9374
		rs1837253	C	T	0.734308	0.0112366	0.000732034	1.3e-54	0.7546	-0.0033	0.0261	0.898
		rs1950897	T	C	0.702999	-0.00600869	0.000718183	9.9e-17	0.6905	0.0197	0.024	0.4105
		rs202636	C	T	0.795623	-0.00476804	0.000804883	7.2e-09	0.7642	-0.0313	0.0261	0.2304
		rs2066844	T	C	0.045166	0.0083301	0.00155499	3e-08	0.01889	-0.0287	0.0817	0.725499
		rs2070901	T	G	0.276544	0.00436331	0.000723694	1.4e-09	0.282	0.0038	0.0246	0.8763
		rs2197415	G	T	0.583143	0.00976677	0.000656967	2e-49	0.6917	-0.0032	0.024	0.8927
		rs2205049	C	T	0.594173	0.00375333	0.000664717	8e-09	0.5606	0.0178	0.0223	0.4252
		rs2477923	C	T	0.470033	-0.00476059	0.000649656	1.1e-12	0.4923	0.0286	0.0221	0.1966
		rs2671654	G	A	0.427409	-0.00491915	0.00065636	1.2e-13	0.4139	-0.0091	0.0226	0.6859
		rs274947	C	T	0.475903	-0.00441953	0.000649123	8.3e-12	0.4922	0.0245	0.0221	0.2665
		rs2811525	C	T	0.87869	0.00656548	0.000991779	4.9e-11	0.8816	-0.0012	0.0343	0.9731
		rs2949669	T	C	0.395925	-0.0061137	0.000664455	1.9e-20	0.2633	0.0087	0.0252	0.7284
		rs301816	A	G	0.580496	0.00433736	0.000660474	9e-11	0.656	0.0288	0.0234	0.2182
		rs3024664	C	T	0.933007	0.011809	0.00132863	7.9e-19	0.9152	0.0135	0.0398	0.734199
		rs3122929	T	C	0.39572	0.00793164	0.000665161	2.1e-32	0.4269	-0.0333	0.0225	0.1392
		rs340890	T	C	0.247558	0.00416424	0.0007493	2.5e-08	0.261	0.0219	0.0254	0.3899
		rs34173062	A	G	0.070443	0.00879691	0.00133992	3.2e-11	0.0551	0.0455	0.05	0.3625
		rs34270626	GT	G	0.649017	0.00406077	0.000679173	3.5e-09	0.6426	0.0316	0.0231	0.1718
		rs34290285	A	G	0.257465	-0.0113749	0.000738594	1.4e-53	0.2172	-0.0795	0.0271	0.00335297
		rs34431746	TA	T	0.652857	0.00465505	0.000684768	2.2e-11	0.6647	0.0166	0.0234	0.4774
		rs35570272	T	G	0.396564	0.00610337	0.000664548	3.9e-20	0.3554	0.0682	0.0232	0.00324198
		rs35586997	C	T	0.272339	-0.00404332	0.000726449	1.3e-08	0.3809	0.0244	0.0227	0.2831
		rs36045143	G	A	0.244042	-0.00918705	0.000753754	9.8e-35	0.2125	-0.0085	0.027	0.7539
		rs368981	A	G	0.704534	0.00716977	0.000713034	2.6e-24	0.7099	-0.0071	0.0244	0.7709
		rs3749833	C	T	0.261158	0.00909037	0.000737247	1.4e-34	0.3558	0.0333	0.0232	0.1503
		rs3771180	T	G	0.140004	-0.0172467	0.000930527	5.1e-77	0.1623	-0.0095	0.03	0.750501
		rs3826620	G	T	0.711499	0.00397062	0.000717248	1.5e-08	0.7348	0.0015	0.0252	0.9541
		rs3869070	T	C	0.55699	0.00416086	0.000648422	1.6e-10	0.4847	0.0189	0.0225	0.3995
		rs41283642	T	C	0.031948	-0.01245	0.00183337	5e-12	0.03866	-0.052	0.0582	0.3716
		rs41285280	T	C	0.237977	0.00582716	0.000764225	3.3e-14	0.2357	-0.0203	0.0261	0.4371
		rs4594881	T	G	0.333588	-0.00419439	0.000686561	6.6e-10	0.3956	-0.0334	0.0227	0.1409
		rs4749894	G	A	0.240142	-0.00508815	0.000763284	2e-11	0.1918	-0.0106	0.0282	0.7076
		rs479844	G	A	0.546994	0.0047634	0.000651616	2.4e-13	0.5907	-0.0068	0.0225	0.7643
		rs5743618	A	C	0.263482	-0.00846432	0.000785088	3e-27	0.1535	-0.0451	0.031	0.1459
		rs58873874	C	T	0.063227	0.00810597	0.00133066	8.5e-10	0.07788	-0.0384	0.0414	0.3543
		rs59731494	C	T	0.43172	0.0036969	0.00065485	2.5e-08	0.43	0.0053	0.0223	0.8118
		rs6011033	G	A	0.766467	0.00418547	0.000771473	3.9e-08	0.8058	0.0154	0.0279	0.5822
		rs61816766	C	T	0.031157	0.0170117	0.0019136	3.7e-19	0.008006	0.1176	0.1275	0.3566
		rs61957178	T	C	0.165491	0.00534653	0.000871811	4.1e-10	0.1341	-0.0354	0.0324	0.2746
		rs61975764	A	G	0.45705	0.00353738	0.000653877	2.8e-08	0.4978	0.008	0.0222	0.7186
		rs6473228	T	G	0.628568	-0.00750042	0.000669807	1.3e-29	0.6565	0.0429	0.0233	0.0660998
		rs6687430	A	G	0.541579	0.00373708	0.000649671	1.5e-08	0.5171	-0.0093	0.0222	0.6748
		rs6695069	C	T	0.13047	-0.00550856	0.000958932	9.4e-09	0.1568	-0.0111	0.0305	0.715801
		rs6908428	G	A	0.366108	0.00388136	0.00066947	2.5e-09	0.331	0.0051	0.0237	0.8284
		rs7026596	T	C	0.199047	-0.00442084	0.000820728	4e-08	0.2268	0.0235	0.0265	0.3759
		rs7130753	T	C	0.264263	-0.00425018	0.00073411	4.7e-09	0.2442	-0.0172	0.0258	0.5048
		rs7135586	G	T	0.851523	0.00584434	0.000912235	5.1e-11	0.8644	0.0131	0.0323	0.684301
		rs71368508	A	C	0.020161	-0.0130934	0.00232179	1.9e-08	0.006369	-0.1678	0.1395	0.2289
		rs72743461	A	C	0.229945	0.0113089	0.00076945	7.7e-50	0.262	0.0026	0.0252	0.9181
		rs73012738	G	T	0.324078	0.00468577	0.000702652	1.1e-11	0.2389	-0.0146	0.0261	0.5755
		rs73078636	A	G	0.130098	-0.00542502	0.000962813	1.1e-08	0.1182	-0.0647	0.0342	0.0586503
		rs73196739	T	C	0.16266	-0.006694	0.000875293	1.5e-14	0.2108	0.0048	0.0272	0.8603
		rs7423358	C	T	0.753713	0.00426376	0.000752727	1.4e-08	0.7135	0.0158	0.0245	0.519501
		rs74466521	A	G	0.012863	0.0173269	0.00288749	1.1e-09	0.04439	0.0944	0.0541	0.08077
		rs75125788	T	C	0.079981	-0.0073844	0.00119331	4.3e-10	0.07447	0.0099	0.0424	0.8154
		rs7734635	G	A	0.166542	0.00868046	0.000879282	4.2e-23	0.1991	-0.0098	0.0278	0.723401
		rs78556180	T	G	0.142954	0.00533477	0.000925001	1.6e-08	0.1304	-0.0708	0.0331	0.0321203
		rs7918084	T	C	0.556815	0.00470715	0.000652588	3e-13	0.5504	-0.0053	0.0222	0.8106
		rs7936323	A	G	0.475457	0.0110084	0.000646979	1.1e-63	0.4152	0.0345	0.0224	0.1234
		rs8103278	A	G	0.352207	-0.0039755	0.000679698	2.9e-09	0.2655	0.0074	0.025	0.7683
		rs891058	A	G	0.287235	-0.00587269	0.000715168	1.9e-16	0.3458	-0.0261	0.0233	0.2613
		rs912131	G	A	0.687754	0.00632489	0.000703614	9.4e-19	0.6415	-0.0073	0.0231	0.751
		rs917117	A	G	0.214193	0.0067741	0.000795549	6.5e-18	0.1559	-0.0532	0.0303	0.0790497
		rs9322952	T	C	0.60644	0.00460306	0.000665438	3.1e-12	0.6661	-0.0024	0.0234	0.9185
		rs952579	A	G	0.141188	0.00566249	0.00092668	5.5e-10	0.2265	0.0117	0.0264	0.658999
		rs982205	G	T	0.190225	-0.00504792	0.000824264	9.8e-10	0.2414	-0.0072	0.0259	0.7805
		rs992969	G	A	0.746803	-0.0136037	0.000744608	4.1e-76	0.7627	-0.0143	0.026	0.5814
Hayfever or Allergic rhinitis	All influenza	rs10245867	T	G	0.330723	0.0111804	0.00187293	2.4e-09	0.3302	-0.032	0.0235	0.1739
		rs11513729	T	C	0.412436	-0.0115997	0.0018109	1.5e-10	0.3805	-0.0035	0.0228	0.8764
		rs11644510	T	C	0.365808	-0.0134338	0.00185178	4e-13	0.3361	-0.0272	0.0235	0.2469
		rs12782153	G	A	0.572927	-0.010059	0.00177881	1.6e-08	0.5596	0.0125	0.0222	0.573099
		rs1898671	T	C	0.351384	0.0147236	0.00184154	1.3e-15	0.3048	0.0166	0.024	0.4905
		rs1930778	C	A	0.6455	-0.0106639	0.00183903	6.7e-09	0.5648	-0.0289	0.0223	0.1953
		rs2066362	T	G	0.157375	0.0156858	0.00244452	1.4e-10	0.1335	0.0319	0.0325	0.3263
		rs3129907	A	G	0.754919	-0.0181068	0.00204605	8.8e-19	0.8489	-0.0218	0.0313	0.4853
		rs3130235	A	G	0.156406	-0.0156164	0.0024237	1.2e-10	0.1721	0.0198	0.0294	0.5002
		rs34290285	A	G	0.25825	-0.0179249	0.00201524	5.9e-19	0.2172	-0.0795	0.0271	0.00335297
		rs34753162	C	T	0.130754	-0.0154041	0.00261294	3.7e-09	0.1532	0.0274	0.0306	0.3707
		rs3540	A	G	0.323765	-0.0104604	0.00188773	3e-08	0.3273	0.0204	0.0236	0.3879
		rs3985697	C	T	0.816208	-0.0130664	0.00230813	1.5e-08	0.7536	-0.0136	0.0258	0.5986
		rs4538748	C	T	0.371478	0.0107821	0.00182029	3.2e-09	0.315	0.0098	0.024	0.683
		rs4957317	T	C	0.68843	0.0116235	0.00190639	1.1e-09	0.5879	0.0068	0.0225	0.763801
		rs56062135	T	C	0.236731	0.013189	0.00207155	1.9e-10	0.2626	0.0046	0.0251	0.8554
		rs5743618	A	C	0.238126	-0.0202992	0.00204903	3.9e-23	0.1535	-0.0451	0.031	0.1459
		rs668622	A	G	0.561674	-0.0117632	0.00177677	3.6e-11	0.5386	-0.0157	0.0222	0.4801
		rs6871748	C	T	0.273667	-0.0178809	0.00197748	1.5e-19	0.3351	-0.0268	0.0235	0.2525
		rs71368508	A	C	0.020799	-0.0369408	0.0062136	2.8e-09	0.006369	-0.1678	0.1395	0.2289
		rs7140939	G	A	0.604168	-0.0120359	0.00181948	3.7e-11	0.5723	0.0178	0.0224	0.4263
		rs72669169	C	T	0.295462	-0.0147499	0.00192467	1.8e-14	0.3064	0.0162	0.024	0.4993
		rs7735355	C	A	0.150171	0.0217025	0.00247442	1.8e-18	0.1981	-0.0077	0.0278	0.781801
		rs7893324	C	T	0.147131	0.0156819	0.00248318	2.7e-10	0.1008	-0.0075	0.0367	0.8376
		rs7936323	A	G	0.476856	0.0158555	0.00176456	2.6e-19	0.4152	0.0345	0.0224	0.1234
		rs8125525	T	C	0.260782	-0.0130098	0.00201842	1.2e-10	0.2456	-0.0498	0.0257	0.0527898
		rs9297768	G	A	0.664938	-0.0121525	0.00187176	8.4e-11	0.6711	0.0218	0.0235	0.3549
		rs9879150	C	T	0.356816	-0.0109859	0.00184902	2.8e-09	0.4457	0.0123	0.0223	0.580301
Allergic disease	All influenza (not pneumonia)	rs10033073	G	A	0.6497	0.0437	0.0072	1.36e-09	0.3899	-0.015	0.0284	0.597
		rs10174949	A	G	0.3163	-0.0656	0.0063	9.92e-26	0.3454	-0.0036	0.0291	0.9024
		rs10414065	T	C	0.07823	-0.0917	0.012	2.29e-14	0.0973	-0.0039	0.0474	0.934
		rs10519067	A	G	0.1395	-0.0518	0.0085	1.1e-09	0.1488	-0.0426	0.0389	0.2734
		rs1059513	C	T	0.8895	-0.0828	0.0094	1.15e-18	0.04732	-0.0191	0.0654	0.7698
		rs10663129	ACT	A	0.6718	0.0384	0.0063	1.25e-09	0.3164	0.0191	0.0298	0.5202
		rs10789841	C	T	0.6905	-0.0456	0.0064	1.48e-12	0.2332	0.0118	0.0328	0.7185
		rs10865050	A	G	0.1531	-0.1249	0.0084	6.37e-50	0.1624	0.0323	0.0377	0.3916
		rs11033545	G	T	0.5578	0.0334	0.006	2.4e-08	0.4149	0.0609	0.0284	0.0319698
		rs12123821	T	C	0.04762	0.1159	0.014	1.04e-16	0.03973	0.043	0.0718	0.5495
		rs1214598	A	G	0.3316	-0.0401	0.006	2.14e-11	0.2472	-0.0021	0.0322	0.947
		rs12365699	A	G	0.1531	-0.0592	0.0078	3.54e-14	0.1576	-0.0113	0.038	0.7663
		rs12413578	T	C	0.09864	-0.0934	0.0094	3.31e-23	0.05917	0.0366	0.0589	0.5343
		rs12440045	C	A	0.5476	0.0403	0.0059	7.68e-12	0.5172	-0.0151	0.0279	0.5888
		rs12551834	A	G	0.07993	-0.0615	0.0103	2.72e-09	0.05577	0.0293	0.061	0.630999
		rs12625547	G	T	0.7857	-0.0432	0.0077	1.98e-08	0.1682	-0.0079	0.0374	0.8331
		rs1289273	G	A	0.5731	0.035	0.0057	1.09e-09	0.4813	-0.0103	0.0278	0.7123
		rs12941864	T	C	0.466	-0.0335	0.0061	4.98e-08	0.5524	-0.0173	0.0281	0.5364
		rs1419675	T	G	0.2415	-0.0385	0.007	4.72e-08	0.8343	0.0543	0.0374	0.1463
		rs144829310	T	G	0.1565	0.0828	0.0078	2.6e-26	0.1478	0.0223	0.0391	0.568801
		rs17664743	A	G	0.2041	0.041	0.0071	8.27e-09	0.1372	0.0352	0.0403	0.3818
		rs1885013	A	G	0.3588	-0.0382	0.0063	1.33e-09	0.6949	0.0116	0.0302	0.7002
		rs2212434	T	C	0.4286	0.0869	0.0057	8.92e-52	0.4059	0.0271	0.0282	0.3362
		rs2221641	T	C	0.3878	-0.0419	0.0059	1.03e-12	0.6562	0.0393	0.0292	0.1785
		rs228619	G	A	0.5306	0.0362	0.0057	2.41e-10	0.5309	-0.02	0.0278	0.4713
		rs2477923	C	T	0.5017	-0.0332	0.0057	7.23e-09	0.4922	0.0162	0.0277	0.5598
		rs249677	A	C	0.3605	0.0366	0.0059	7.54e-10	0.6939	0.0147	0.0301	0.6261
		rs2766678	A	G	0.2126	-0.0559	0.0074	2.95e-14	0.8089	-0.0338	0.0358	0.3462
		rs2910162	G	A	0.6837	0.0344	0.0061	1.54e-08	0.6703	-0.0103	0.0295	0.727301
		rs3024665	T	C	0.07653	0.0665	0.0119	2.18e-08	0.9152	0.0425	0.0499	0.3944
		rs3128959	A	G	0.1241	-0.0601	0.0095	2.25e-10	0.1348	-0.0038	0.0407	0.9251
		rs34004019	G	A	0.6956	-0.0913	0.0071	2.52e-38	0.3392	-0.0597	0.034	0.0788406
		rs34290285	A	G	0.2653	-0.0766	0.0075	1.16e-24	0.2173	-0.0728	0.034	0.0319198
		rs3540	A	G	0.3452	-0.0346	0.0061	1.28e-08	0.3272	0.0196	0.0296	0.5062
		rs4296977	T	C	0.1582	-0.0534	0.0082	6.92e-11	0.8012	0.0085	0.0348	0.8067
		rs479844	G	A	0.5714	0.0412	0.0058	1.15e-12	0.5906	-0.0138	0.0283	0.6262
		rs519973	A	G	0.3537	0.0358	0.006	3.23e-09	0.3595	-0.0323	0.0289	0.2636
		rs56375023	A	G	0.2126	0.0731	0.0068	3.11e-27	0.2651	0.031	0.0314	0.3248
		rs5743618	A	C	0.2993	-0.0915	0.0067	2.73e-42	0.1536	-0.0173	0.0388	0.6562
		rs58939053	T	C	0.3435	0.0544	0.0061	3.85e-19	0.4555	-0.0269	0.0278	0.3344
		rs6011033	G	A	0.7755	0.0437	0.0069	2.66e-10	0.8058	0.0254	0.035	0.468
		rs61192126	C	T	0.6905	-0.0384	0.0064	1.56e-09	0.269	0.0398	0.0312	0.2026
		rs61816766	C	T	0.97959	0.142	0.0176	6.76e-16	0.007988	-0.0277	0.1589	0.8614
		rs62626322	G	T	0.90306	0.0674	0.0091	1.35e-13	0.1409	-0.0076	0.04	0.8488
		rs6461503	C	T	0.5272	-0.041	0.0057	8.81e-13	0.5206	-0.0119	0.0278	0.668499
		rs6489785	C	T	0.631	-0.0428	0.0059	3.57e-13	0.6165	-0.0233	0.0286	0.4162
		rs6594499	A	C	0.4813	-0.0723	0.0057	1.1e-36	0.5537	-0.0075	0.0279	0.7879
		rs6800001	A	G	0.3418	0.033	0.0059	2.28e-08	0.3297	0.0734	0.0297	0.0133199
		rs6881706	T	G	0.2925	-0.0707	0.0064	1.73e-28	0.3317	-0.0102	0.0295	0.729699
		rs6990534	G	A	0.6429	-0.04	0.0063	1.74e-10	0.6711	0.0453	0.0295	0.1248
		rs7224129	A	G	0.4728	0.0535	0.0057	8.11e-21	0.4475	0.0147	0.0279	0.5987
		rs740474	T	C	0.4167	-0.0361	0.0059	6.59e-10	0.6127	0.0084	0.0285	0.7689
		rs7406234	C	T	0.5646	-0.0337	0.0057	4.3e-09	0.5099	-0.0263	0.0277	0.3435
		rs74847330	G	A	0.8776	-0.0497	0.0088	1.67e-08	0.08595	0.0026	0.0498	0.9584
		rs7521390	C	A	0.716	0.0358	0.0063	1.39e-08	0.2987	-0.0071	0.0304	0.8155
		rs80064395	T	C	0.05782	-0.0726	0.0107	1.31e-11	0.09681	-0.0427	0.0473	0.3672
		rs848	C	A	0.7636	-0.0601	0.0073	1.62e-16	0.6308	-0.041	0.0289	0.1552
		rs9372120	G	T	0.8248	0.0406	0.0071	1.02e-08	0.2346	-0.0127	0.0328	0.699401
		rs9877752	A	G	0.4116	0.0398	0.0058	4.98e-12	0.382	-0.0145	0.0286	0.6128
Atopic dermatitis	All influenza (not pneumonia)	rs10791824	G	A	0.546055	0.0942	0.0152	5.58e-10	0.6381	-0.0249	0.0289	0.3889
		rs10957978	T	G	0.595517	-0.0946	0.0156	1.23e-09	0.6925	0.0513	0.0301	0.0882409
		rs11130215	G	A	0.185742	-0.1043	0.0186	2.25e-08	0.2717	0.0301	0.0312	0.3339
		rs11256024	T	C	0.204011	-0.127	0.0232	4.54e-08	0.08463	-0.0011	0.0498	0.982
		rs11377261	TG	T	0.730379	-0.156	0.0169	3.03e-20	0.8088	0.0205	0.0353	0.5613
		rs12123821	T	C	0.0458903	0.3804	0.0469	4.72e-16	0.03973	0.043	0.0718	0.5495
		rs13091741	T	C	0.34935	0.099	0.0156	2.5e-10	0.3009	-0.0195	0.0302	0.519
		rs16948048	G	A	0.318483	0.0924	0.0168	3.62e-08	0.4265	0.0111	0.0279	0.691899
		rs20541	G	A	0.74991	-0.1451	0.0164	1.04e-18	0.6309	-0.0439	0.0289	0.1281
		rs2155219	T	G	0.468173	0.131	0.0149	1.61e-18	0.4382	0.028	0.0279	0.3155
		rs2227472	C	T	0.543016	0.0997	0.015	2.78e-11	0.5584	0.0232	0.028	0.4066
		rs2967685	T	C	0.168921	0.1157	0.0192	1.87e-09	0.2218	0.0028	0.0335	0.9323
		rs35570272	T	G	0.416907	0.0946	0.0153	6e-10	0.3553	0.0683	0.029	0.0185999
		rs4245080	G	A	0.520285	-0.0867	0.0154	1.93e-08	0.4992	-0.0375	0.0277	0.1761
		rs56243319	T	C	0.598847	0.0919	0.0155	2.96e-09	0.7207	0.0129	0.0309	0.6766
		rs6010620	G	A	0.655513	0.1525	0.0176	4.77e-18	0.8056	0.0307	0.0349	0.3792
		rs61816766	C	T	0.0263088	0.5132	0.074	4.14e-12	0.007988	-0.0277	0.1589	0.8614
		rs6723629	C	A	0.19451	-0.1078	0.0194	2.91e-08	0.1095	-0.0045	0.0446	0.9202
		rs76917062	G	T	0.0549041	0.1702	0.0303	1.86e-08	0.01504	0.0667	0.1141	0.5589
		rs77581056	A	G	0.112701	0.1837	0.0257	8.44e-13	0.09417	0.029	0.0476	0.5423
		rs79118723	T	C	0.112315	0.1594	0.0288	2.96e-08	0.05582	0.0117	0.0609	0.8476
		rs9405068	T	C	0.194478	-0.2372	0.0319	1.01e-13	0.06219	0.0847	0.0576	0.1412
Asthma	All influenza (not pneumonia)	rs10040192	C	T	0.481996	0.00385047	0.000656196	8.2e-09	0.535	-0.0081	0.0279	0.771999
		rs10849819	T	C	0.330339	-0.0040018	0.000688522	7.5e-09	0.3513	0.0245	0.0292	0.4014
		rs10912564	T	C	0.31556	0.00464805	0.000703658	3.9e-11	0.3177	0.0116	0.0298	0.697199
		rs114137525	C	T	0.051284	0.00827512	0.0015018	1.9e-08	0.02633	-0.1109	0.0871	0.2028
		rs117552144	T	C	0.064039	0.00866277	0.00139998	6.5e-10	0.02567	-0.0944	0.0912	0.3004
		rs117710327	A	C	0.066529	-0.013593	0.00132748	4.3e-25	0.09889	0.0132	0.047	0.7782
		rs12123821	T	C	0.045436	0.0171955	0.00154936	1.5e-28	0.03973	0.043	0.0718	0.5495
		rs12365699	A	G	0.162798	-0.00642146	0.000880445	1.4e-09	0.1576	-0.0113	0.038	0.7663
		rs12531500	G	A	0.43258	-0.00538975	0.000654146	6.2e-16	0.4529	-0.0164	0.0278	0.5565
		rs12602181	T	C	0.208562	0.00436864	0.0007985	3.8e-08	0.2372	0.0151	0.0326	0.6436
		rs12766391	A	G	0.382787	-0.00377001	0.000665473	6.7e-09	0.3959	-0.0056	0.0284	0.8445
		rs12788104	G	A	0.676731	0.00513267	0.000698323	2.3e-13	0.6417	-0.0067	0.0291	0.8181
		rs12949100	A	G	0.457323	-0.0113656	0.000651265	1.4e-70	0.5047	-0.0263	0.0278	0.3433
		rs12964116	G	A	0.036281	0.011307	0.00172629	2.6e-11	0.01689	0.0516	0.1092	0.6364
		rs1321859	T	C	0.340015	-0.00810675	0.000688853	3.9e-32	0.2404	0.0706	0.0325	0.0301301
		rs13277355	G	A	0.725021	-0.00453361	0.000725167	2.8e-10	0.6932	0.0348	0.0301	0.247
		rs1608555	T	C	0.353343	0.00397764	0.000679084	7.3e-09	0.315	-0.0054	0.03	0.8569
		rs1611236	A	G	0.674823	-0.00390388	0.000692451	5.4e-09	0.2233	-0.032	0.0346	0.3539
		rs17057868	C	T	0.240016	-0.00469295	0.000758682	4.8e-10	0.2206	0.0204	0.0334	0.542
		rs17142799	T	G	0.02781	0.0111903	0.00197587	1.7e-08	0.01959	-0.1034	0.1003	0.3027
		rs17394210	A	G	0.16455	0.00477214	0.00087057	1.6e-08	0.1716	-0.0493	0.0368	0.1801
		rs174535	C	T	0.345124	-0.00552228	0.000682011	1.3e-16	0.4159	-0.0171	0.0281	0.5423
		rs17454584	G	A	0.210657	0.00702202	0.000793796	3.7e-19	0.345	-0.0512	0.0292	0.0797903
		rs17669032	G	A	0.103954	-0.00733119	0.00106811	2.9e-12	0.07023	0.0174	0.0542	0.7487
		rs1837253	C	T	0.734308	0.0112366	0.000732034	1.3e-54	0.7545	-0.0174	0.0327	0.5953
		rs1950897	T	C	0.702999	-0.00600869	0.000718183	9.9e-17	0.6905	0.0124	0.0301	0.679499
		rs202636	C	T	0.795623	-0.00476804	0.000804883	7.2e-09	0.7643	-0.0402	0.0327	0.2186
		rs2066844	T	C	0.045166	0.0083301	0.00155499	3e-08	0.0189	0.0026	0.1019	0.9798
		rs2070901	T	G	0.276544	0.00436331	0.000723694	1.4e-09	0.2821	0.0318	0.0309	0.3026
		rs2197415	G	T	0.583143	0.00976677	0.000656967	2e-49	0.6917	-0.015	0.03	0.617401
		rs2205049	C	T	0.594173	0.00375333	0.000664717	8e-09	0.5605	0.0079	0.028	0.778599
		rs2477923	C	T	0.470033	-0.00476059	0.000649656	1.1e-12	0.4922	0.0162	0.0277	0.5598
		rs2671654	G	A	0.427409	-0.00491915	0.00065636	1.2e-13	0.4139	-0.0122	0.0283	0.666201
		rs274947	C	T	0.475903	-0.00441953	0.000649123	8.3e-12	0.4921	0.0236	0.0277	0.3942
		rs2811525	C	T	0.87869	0.00656548	0.000991779	4.9e-11	0.8816	-0.0214	0.0429	0.6176
		rs2949669	T	C	0.395925	-0.0061137	0.000664455	1.9e-20	0.2633	0.0017	0.0315	0.9561
		rs301816	A	G	0.580496	0.00433736	0.000660474	9e-11	0.656	0.0522	0.0293	0.0745298
		rs3024664	C	T	0.933007	0.011809	0.00132863	7.9e-19	0.9152	0.0422	0.0499	0.3979
		rs3122929	T	C	0.39572	0.00793164	0.000665161	2.1e-32	0.4269	-0.0462	0.0282	0.1011
		rs340890	T	C	0.247558	0.00416424	0.0007493	2.5e-08	0.261	0.0284	0.0319	0.3726
		rs34173062	A	G	0.070443	0.00879691	0.00133992	3.2e-11	0.0551	0.0734	0.0626	0.2411
		rs34270626	GT	G	0.649017	0.00406077	0.000679173	3.5e-09	0.6425	0.0173	0.029	0.550201
		rs34290285	A	G	0.257465	-0.0113749	0.000738594	1.4e-53	0.2173	-0.0728	0.034	0.0319198
		rs34431746	TA	T	0.652857	0.00465505	0.000684768	2.2e-11	0.6645	-0.0257	0.0293	0.3804
		rs35320232	T	C	0.116785	-0.00677096	0.00101011	9.2e-12	0.07231	0.0289	0.0537	0.59
		rs35570272	T	G	0.396564	0.00610337	0.000664548	3.9e-20	0.3553	0.0683	0.029	0.0185999
		rs35586997	C	T	0.272339	-0.00404332	0.000726449	1.3e-08	0.381	0.0507	0.0285	0.07491
		rs36045143	G	A	0.244042	-0.00918705	0.000753754	9.8e-35	0.2125	-0.0278	0.0339	0.4119
		rs368981	A	G	0.704534	0.00716977	0.000713034	2.6e-24	0.7099	-0.0002	0.0306	0.9948
		rs3749833	C	T	0.261158	0.00909037	0.000737247	1.4e-34	0.3557	0.0464	0.029	0.1101
		rs3771180	T	G	0.140004	-0.0172467	0.000930527	5.1e-77	0.1624	0.0357	0.0377	0.3438
		rs3826620	G	T	0.711499	0.00397062	0.000717248	1.5e-08	0.7348	0.0026	0.0316	0.9336
		rs3869070	T	C	0.55699	0.00416086	0.000648422	1.6e-10	0.4847	0.0184	0.0281	0.5129
		rs41283642	T	C	0.031948	-0.01245	0.00183337	5e-12	0.03873	0.0457	0.0729	0.531001
		rs41285280	T	C	0.237977	0.00582716	0.000764225	3.3e-14	0.2357	-0.0255	0.0327	0.436
		rs4594881	T	G	0.333588	-0.00419439	0.000686561	6.6e-10	0.3957	-0.0294	0.0284	0.3004
		rs4749894	G	A	0.240142	-0.00508815	0.000763284	2e-11	0.1918	0.0043	0.0354	0.9026
		rs479844	G	A	0.546994	0.0047634	0.000651616	2.4e-13	0.5906	-0.0138	0.0283	0.6262
		rs5743618	A	C	0.263482	-0.00846432	0.000785088	3e-27	0.1536	-0.0173	0.0388	0.6562
		rs58873874	C	T	0.063227	0.00810597	0.00133066	8.5e-10	0.07788	-0.0711	0.0519	0.1707
		rs59731494	C	T	0.43172	0.0036969	0.00065485	2.5e-08	0.43	0.0083	0.028	0.7662
		rs6011033	G	A	0.766467	0.00418547	0.000771473	3.9e-08	0.8058	0.0254	0.035	0.468
		rs61816766	C	T	0.031157	0.0170117	0.0019136	3.7e-19	0.007988	-0.0277	0.1589	0.8614
		rs61957178	T	C	0.165491	0.00534653	0.000871811	4.1e-10	0.1341	-0.0407	0.0405	0.315
		rs61975764	A	G	0.45705	0.00353738	0.000653877	2.8e-08	0.4978	0.019	0.0278	0.4933
		rs6473228	T	G	0.628568	-0.00750042	0.000669807	1.3e-29	0.6564	0.0397	0.0292	0.1738
		rs6687430	A	G	0.541579	0.00373708	0.000649671	1.5e-08	0.517	-0.0274	0.0278	0.3244
		rs6695069	C	T	0.13047	-0.00550856	0.000958932	9.4e-09	0.1567	-0.0679	0.0382	0.0753494
		rs6908428	G	A	0.366108	0.00388136	0.00066947	2.5e-09	0.331	-0.0074	0.0296	0.8016
		rs7026596	T	C	0.199047	-0.00442084	0.000820728	4e-08	0.2268	0.0412	0.0333	0.2154
		rs7130753	T	C	0.264263	-0.00425018	0.00073411	4.7e-09	0.2444	0.0248	0.0322	0.4414
		rs7135586	G	T	0.851523	0.00584434	0.000912235	5.1e-11	0.8644	0.0257	0.0405	0.5257
		rs71368508	A	C	0.020161	-0.0130934	0.00232179	1.9e-08	0.006361	-0.3393	0.1748	0.0522902
		rs72743461	A	C	0.229945	0.0113089	0.00076945	7.7e-50	0.2621	0.0286	0.0315	0.3647
		rs73012738	G	T	0.324078	0.00468577	0.000702652	1.1e-11	0.2389	0.0016	0.0328	0.9604
		rs73078636	A	G	0.130098	-0.00542502	0.000962813	1.1e-08	0.1183	-0.07	0.0429	0.1027
		rs73196739	T	C	0.16266	-0.006694	0.000875293	1.5e-14	0.2108	-0.0101	0.0341	0.7665
		rs7423358	C	T	0.753713	0.00426376	0.000752727	1.4e-08	0.7135	0.0265	0.0307	0.3879
		rs74466521	A	G	0.012863	0.0173269	0.00288749	1.1e-09	0.04437	0.1195	0.0679	0.0785308
		rs75125788	T	C	0.079981	-0.0073844	0.00119331	4.3e-10	0.07448	0.0133	0.053	0.8016
		rs7734635	G	A	0.166542	0.00868046	0.000879282	4.2e-23	0.1991	-0.0063	0.0348	0.8562
		rs78556180	T	G	0.142954	0.00533477	0.000925001	1.6e-08	0.1305	-0.0616	0.0413	0.1364
		rs7918084	T	C	0.556815	0.00470715	0.000652588	3e-13	0.5504	-0.0209	0.0279	0.453401
		rs7936323	A	G	0.475457	0.0110084	0.000646979	1.1e-63	0.4152	0.0285	0.0281	0.3097
		rs8103278	A	G	0.352207	-0.0039755	0.000679698	2.9e-09	0.2655	-0.0187	0.0314	0.5509
		rs891058	A	G	0.287235	-0.00587269	0.000715168	1.9e-16	0.3459	0.0003	0.0291	0.9914
		rs912131	G	A	0.687754	0.00632489	0.000703614	9.4e-19	0.6414	-0.0322	0.0289	0.2663
		rs917117	A	G	0.214193	0.0067741	0.000795549	6.5e-18	0.156	-0.0376	0.038	0.3213
		rs9322952	T	C	0.60644	0.00460306	0.000665438	3.1e-12	0.6661	0.005	0.0294	0.8653
		rs952579	A	G	0.141188	0.00566249	0.00092668	5.5e-10	0.2266	0.0496	0.0331	0.1346
		rs982205	G	T	0.190225	-0.00504792	0.000824264	9.8e-10	0.2414	-0.028	0.0324	0.3875
		rs992969	G	A	0.746803	-0.0136037	0.000744608	4.1e-76	0.7627	-0.016	0.0326	0.622401
Hayfever or Allergic rhinitis	All influenza (not pneumonia)	rs10245867	T	G	0.330723	0.0111804	0.00187293	2.4e-09	0.3302	-0.0443	0.0295	0.1332
		rs11513729	T	C	0.412436	-0.0115997	0.0018109	1.5e-10	0.3804	-0.0275	0.0286	0.3355
		rs11644510	T	C	0.365808	-0.0134338	0.00185178	4e-13	0.3361	-0.0453	0.0295	0.1241
		rs12782153	G	A	0.572927	-0.010059	0.00177881	1.6e-08	0.5596	0.0176	0.0279	0.5266
		rs1898671	T	C	0.351384	0.0147236	0.00184154	1.3e-15	0.3048	0.03	0.0301	0.3199
		rs1930778	C	A	0.6455	-0.0106639	0.00183903	6.7e-09	0.5649	-0.0314	0.028	0.2613
		rs2066362	T	G	0.157375	0.0156858	0.00244452	1.4e-10	0.1334	0.0202	0.0408	0.621101
		rs3129907	A	G	0.754919	-0.0181068	0.00204605	8.8e-19	0.8489	-0.0038	0.0392	0.9233
		rs3130235	A	G	0.156406	-0.0156164	0.0024237	1.2e-10	0.1721	0.0276	0.0368	0.4542
		rs34290285	A	G	0.25825	-0.0179249	0.00201524	5.9e-19	0.2173	-0.0728	0.034	0.0319198
		rs34753162	C	T	0.130754	-0.0154041	0.00261294	3.7e-09	0.153	-0.0405	0.0385	0.2925
		rs3540	A	G	0.323765	-0.0104604	0.00188773	3e-08	0.3272	0.0196	0.0296	0.5062
		rs3985697	C	T	0.816208	-0.0130664	0.00230813	1.5e-08	0.7536	-0.0138	0.0323	0.6693
		rs4538748	C	T	0.371478	0.0107821	0.00182029	3.2e-09	0.315	0.008	0.03	0.7891
		rs4957317	T	C	0.68843	0.0116235	0.00190639	1.1e-09	0.588	0.0275	0.0282	0.329
		rs56062135	T	C	0.236731	0.013189	0.00207155	1.9e-10	0.2627	0.0304	0.0315	0.3348
		rs5743618	A	C	0.238126	-0.0202992	0.00204903	3.9e-23	0.1536	-0.0173	0.0388	0.6562
		rs668622	A	G	0.561674	-0.0117632	0.00177677	3.6e-11	0.5387	-0.0075	0.0279	0.7877
		rs6871748	C	T	0.273667	-0.0178809	0.00197748	1.5e-19	0.3352	-0.0147	0.0294	0.616401
		rs71368508	A	C	0.020799	-0.0369408	0.0062136	2.8e-09	0.006361	-0.3393	0.1748	0.0522902
		rs7140939	G	A	0.604168	-0.0120359	0.00181948	3.7e-11	0.5722	-0.0056	0.0281	0.8419
		rs72669169	C	T	0.295462	-0.0147499	0.00192467	1.8e-14	0.3063	-0.0056	0.0301	0.8518
		rs7735355	C	A	0.150171	0.0217025	0.00247442	1.8e-18	0.1981	-0.0041	0.0349	0.9063
		rs7893324	C	T	0.147131	0.0156819	0.00248318	2.7e-10	0.1007	-0.081	0.0461	0.0789096
		rs7936323	A	G	0.476856	0.0158555	0.00176456	2.6e-19	0.4152	0.0285	0.0281	0.3097
		rs8125525	T	C	0.260782	-0.0130098	0.00201842	1.2e-10	0.2457	-0.0506	0.0323	0.1169
		rs9297768	G	A	0.664938	-0.0121525	0.00187176	8.4e-11	0.6711	0.0265	0.0295	0.3682
		rs9879150	C	T	0.356816	-0.0109859	0.00184902	2.8e-09	0.4456	0.0028	0.0279	0.9194
Allergic disease	Influenza and pneumonia	rs10033073	G	A	0.6497	0.0437	0.0072	1.36e-09	0.3903	0.0164	0.0094	0.0823398
		rs10174949	A	G	0.3163	-0.0656	0.0063	9.92e-26	0.3452	-0.0083	0.0097	0.3944
		rs10414065	T	C	0.07823	-0.0917	0.012	2.29e-14	0.0972	-0.0086	0.0158	0.5865
		rs10519067	A	G	0.1395	-0.0518	0.0085	1.1e-09	0.1492	0.0153	0.0129	0.2337
		rs1059513	C	T	0.8895	-0.0828	0.0094	1.15e-18	0.04746	0.0188	0.0217	0.3863
		rs10663129	ACT	A	0.6718	0.0384	0.0063	1.25e-09	0.3166	0.0063	0.0099	0.5264
		rs10789841	C	T	0.6905	-0.0456	0.0064	1.48e-12	0.233	-0.0114	0.0109	0.2931
		rs10865050	A	G	0.1531	-0.1249	0.0084	6.37e-50	0.1622	-0.0107	0.0125	0.3924
		rs11033545	G	T	0.5578	0.0334	0.006	2.4e-08	0.4151	0.0145	0.0094	0.1227
		rs12123821	T	C	0.04762	0.1159	0.014	1.04e-16	0.03959	-0.0137	0.0238	0.565999
		rs1214598	A	G	0.3316	-0.0401	0.006	2.14e-11	0.2472	0.0046	0.0107	0.6643
		rs12365699	A	G	0.1531	-0.0592	0.0078	3.54e-14	0.1574	-0.0114	0.0126	0.3659
		rs12413578	T	C	0.09864	-0.0934	0.0094	3.31e-23	0.05884	-0.0427	0.0196	0.0296101
		rs12440045	C	A	0.5476	0.0403	0.0059	7.68e-12	0.5171	-0.0052	0.0093	0.5724
		rs12551834	A	G	0.07993	-0.0615	0.0103	2.72e-09	0.05579	0.0071	0.0203	0.7275
		rs12625547	G	T	0.7857	-0.0432	0.0077	1.98e-08	0.168	-0.0063	0.0124	0.6124
		rs1289273	G	A	0.5731	0.035	0.0057	1.09e-09	0.4818	0.0106	0.0092	0.2493
		rs12941864	T	C	0.466	-0.0335	0.0061	4.98e-08	0.5524	0.0004	0.0093	0.965
		rs1419675	T	G	0.2415	-0.0385	0.007	4.72e-08	0.8347	0.0282	0.0124	0.0232103
		rs144829310	T	G	0.1565	0.0828	0.0078	2.6e-26	0.1482	0.0263	0.013	0.0425305
		rs17664743	A	G	0.2041	0.041	0.0071	8.27e-09	0.1375	0.0237	0.0133	0.0762904
		rs1885013	A	G	0.3588	-0.0382	0.0063	1.33e-09	0.695	0.0003	0.01	0.9737
		rs2212434	T	C	0.4286	0.0869	0.0057	8.92e-52	0.4061	0.0112	0.0094	0.2316
		rs2221641	T	C	0.3878	-0.0419	0.0059	1.03e-12	0.6565	0.0151	0.0097	0.1188
		rs228619	G	A	0.5306	0.0362	0.0057	2.41e-10	0.5311	0.005	0.0092	0.59
		rs2477923	C	T	0.5017	-0.0332	0.0057	7.23e-09	0.4921	0.0029	0.0092	0.7536
		rs249677	A	C	0.3605	0.0366	0.0059	7.54e-10	0.694	0.0078	0.01	0.4354
		rs2766678	A	G	0.2126	-0.0559	0.0074	2.95e-14	0.8088	-0.0133	0.0119	0.2637
		rs2910162	G	A	0.6837	0.0344	0.0061	1.54e-08	0.6704	0.0012	0.0098	0.8987
		rs3024665	T	C	0.07653	0.0665	0.0119	2.18e-08	0.9152	0.0077	0.0166	0.642899
		rs3128959	A	G	0.1241	-0.0601	0.0095	2.25e-10	0.1347	-0.009	0.0135	0.5062
		rs34004019	G	A	0.6956	-0.0913	0.0071	2.52e-38	0.3387	-0.0397	0.0113	0.000428795
		rs3540	A	G	0.3452	-0.0346	0.0061	1.28e-08	0.3273	0.0017	0.0098	0.8609
		rs4296977	T	C	0.1582	-0.0534	0.0082	6.92e-11	0.8017	0.0215	0.0116	0.0636605
		rs479844	G	A	0.5714	0.0412	0.0058	1.15e-12	0.5906	-0.0009	0.0094	0.9224
		rs519973	A	G	0.3537	0.0358	0.006	3.23e-09	0.3597	0.002	0.0096	0.8322
		rs56375023	A	G	0.2126	0.0731	0.0068	3.11e-27	0.2655	0.0208	0.0104	0.0467197
		rs5743618	A	C	0.2993	-0.0915	0.0067	2.73e-42	0.1534	-0.0078	0.0129	0.5445
		rs58939053	T	C	0.3435	0.0544	0.0061	3.85e-19	0.4551	-0.0175	0.0092	0.0588505
		rs6011033	G	A	0.7755	0.0437	0.0069	2.66e-10	0.806	0.0121	0.0116	0.2987
		rs61192126	C	T	0.6905	-0.0384	0.0064	1.56e-09	0.2684	-0.0186	0.0104	0.0731897
		rs61816766	C	T	0.97959	0.142	0.0176	6.76e-16	0.007944	-0.0156	0.0532	0.7691
		rs62626322	G	T	0.90306	0.0674	0.0091	1.35e-13	0.1412	0.0145	0.0132	0.2728
		rs6461503	C	T	0.5272	-0.041	0.0057	8.81e-13	0.5203	-0.0106	0.0092	0.251
		rs6489785	C	T	0.631	-0.0428	0.0059	3.57e-13	0.6165	-0.0033	0.0095	0.7296
		rs6594499	A	C	0.4813	-0.0723	0.0057	1.1e-36	0.5533	-0.0096	0.0092	0.2969
		rs6800001	A	G	0.3418	0.033	0.0059	2.28e-08	0.3297	0.012	0.0098	0.2237
		rs6881706	T	G	0.2925	-0.0707	0.0064	1.73e-28	0.3316	-0.0069	0.0098	0.4791
		rs6990534	G	A	0.6429	-0.04	0.0063	1.74e-10	0.671	-0.0013	0.0098	0.8907
		rs7224129	A	G	0.4728	0.0535	0.0057	8.11e-21	0.4479	0.0119	0.0093	0.1998
		rs740474	T	C	0.4167	-0.0361	0.0059	6.59e-10	0.6132	0.0204	0.0095	0.03071
		rs7406234	C	T	0.5646	-0.0337	0.0057	4.3e-09	0.5097	-0.0124	0.0092	0.178
		rs74847330	G	A	0.8776	-0.0497	0.0088	1.67e-08	0.08593	-0.0014	0.0166	0.931
		rs7521390	C	A	0.716	0.0358	0.0063	1.39e-08	0.2989	0.0096	0.0101	0.339
		rs80064395	T	C	0.05782	-0.0726	0.0107	1.31e-11	0.09657	-0.0302	0.0157	0.0545796
		rs848	C	A	0.7636	-0.0601	0.0073	1.62e-16	0.631	0.0046	0.0096	0.6331
		rs9372120	G	T	0.8248	0.0406	0.0071	1.02e-08	0.2346	0.0053	0.0109	0.626
		rs9877752	A	G	0.4116	0.0398	0.0058	4.98e-12	0.3819	-0.0058	0.0095	0.539299
Atopic dermatitis	Influenza and pneumonia	rs10791824	G	A	0.546055	0.0942	0.0152	5.58e-10	0.6382	0.0018	0.0096	0.8539
		rs10957978	T	G	0.595517	-0.0946	0.0156	1.23e-09	0.6928	0.0165	0.01	0.0995108
		rs11130215	G	A	0.185742	-0.1043	0.0186	2.25e-08	0.2715	-0.0074	0.0103	0.4751
		rs11256024	T	C	0.204011	-0.127	0.0232	4.54e-08	0.08438	-0.0228	0.0166	0.1678
		rs11377261	TG	T	0.730379	-0.156	0.0169	3.03e-20	0.8091	0.0136	0.0117	0.2447
		rs12123821	T	C	0.0458903	0.3804	0.0469	4.72e-16	0.03959	-0.0137	0.0238	0.565999
		rs13091741	T	C	0.34935	0.099	0.0156	2.5e-10	0.3009	-0.0067	0.01	0.506001
		rs16948048	G	A	0.318483	0.0924	0.0168	3.62e-08	0.4266	0.0099	0.0093	0.2873
		rs20541	G	A	0.74991	-0.1451	0.0164	1.04e-18	0.6312	0.0049	0.0096	0.6092
		rs2155219	T	G	0.468173	0.131	0.0149	1.61e-18	0.4383	0.0074	0.0093	0.4235
		rs2227472	C	T	0.543016	0.0997	0.015	2.78e-11	0.5586	0.0076	0.0093	0.4165
		rs2967685	T	C	0.168921	0.1157	0.0192	1.87e-09	0.2217	-0.0102	0.0111	0.3574
		rs35570272	T	G	0.416907	0.0946	0.0153	6e-10	0.3554	0.0132	0.0096	0.1718
		rs4245080	G	A	0.520285	-0.0867	0.0154	1.93e-08	0.4991	-0.0062	0.0092	0.4968
		rs56243319	T	C	0.598847	0.0919	0.0155	2.96e-09	0.7205	-0.0107	0.0103	0.2983
		rs6010620	G	A	0.655513	0.1525	0.0176	4.77e-18	0.8058	0.0116	0.0116	0.3184
		rs61816766	C	T	0.0263088	0.5132	0.074	4.14e-12	0.007944	-0.0156	0.0532	0.7691
		rs6723629	C	A	0.19451	-0.1078	0.0194	2.91e-08	0.1095	0.0059	0.0148	0.6895
		rs76917062	G	T	0.0549041	0.1702	0.0303	1.86e-08	0.01516	0.0621	0.0375	0.0978003
		rs77581056	A	G	0.112701	0.1837	0.0257	8.44e-13	0.09439	0.0141	0.0158	0.3714
		rs79118723	T	C	0.112315	0.1594	0.0288	2.96e-08	0.05592	0.0107	0.0202	0.5947
		rs9405068	T	C	0.194478	-0.2372	0.0319	1.01e-13	0.06231	0.0332	0.0191	0.0819804
Asthma	Influenza and pneumonia	rs10040192	C	T	0.481996	0.00385047	0.000656196	8.2e-09	0.5352	0.0009	0.0093	0.919
		rs10849819	T	C	0.330339	-0.0040018	0.000688522	7.5e-09	0.3511	-0.0072	0.0097	0.4554
		rs10912564	T	C	0.31556	0.00464805	0.000703658	3.9e-11	0.3181	0.0139	0.0099	0.1611
		rs114137525	C	T	0.051284	0.00827512	0.0015018	1.9e-08	0.02647	0.0342	0.0289	0.2363
		rs117552144	T	C	0.064039	0.00866277	0.00139998	6.5e-10	0.02561	-0.0184	0.0303	0.543599
		rs117710327	A	C	0.066529	-0.013593	0.00132748	4.3e-25	0.09884	-0.0042	0.0156	0.785899
		rs12123821	T	C	0.045436	0.0171955	0.00154936	1.5e-28	0.03959	-0.0137	0.0238	0.565999
		rs12365699	A	G	0.162798	-0.00642146	0.000880445	1.4e-09	0.1574	-0.0114	0.0126	0.3659
		rs12531500	G	A	0.43258	-0.00538975	0.000654146	6.2e-16	0.4527	-0.0087	0.0092	0.3474
		rs12602181	T	C	0.208562	0.00436864	0.0007985	3.8e-08	0.2372	0.0019	0.0108	0.8609
		rs12766391	A	G	0.382787	-0.00377001	0.000665473	6.7e-09	0.3962	0.0092	0.0094	0.3311
		rs12949100	A	G	0.457323	-0.0113656	0.000651265	1.4e-70	0.5044	-0.0135	0.0092	0.1436
		rs12964116	G	A	0.036281	0.011307	0.00172629	2.6e-11	0.01685	-0.0038	0.0364	0.9172
		rs1321859	T	C	0.340015	-0.00810675	0.000688853	3.9e-32	0.2402	0.0027	0.0108	0.8016
		rs13277355	G	A	0.725021	-0.00453361	0.000725167	2.8e-10	0.6931	-0.0011	0.01	0.9153
		rs1608555	T	C	0.353343	0.00397764	0.000679084	7.3e-09	0.3147	-0.0105	0.0099	0.2914
		rs1611236	A	G	0.674823	-0.00390388	0.000692451	5.4e-09	0.2233	-0.0001	0.0115	0.9956
		rs17057868	C	T	0.240016	-0.00469295	0.000758682	4.8e-10	0.2207	0.0046	0.0111	0.679499
		rs17394210	A	G	0.16455	0.00477214	0.00087057	1.6e-08	0.1717	0.0071	0.0122	0.561699
		rs174535	C	T	0.345124	-0.00552228	0.000682011	1.3e-16	0.4158	-0.0092	0.0093	0.3238
		rs17454584	G	A	0.210657	0.00702202	0.000793796	3.7e-19	0.3445	-0.0218	0.0097	0.0245799
		rs17669032	G	A	0.103954	-0.00733119	0.00106811	2.9e-12	0.07009	-0.0126	0.018	0.4852
		rs1837253	C	T	0.734308	0.0112366	0.000732034	1.3e-54	0.7548	0.0064	0.0109	0.5532
		rs1950897	T	C	0.702999	-0.00600869	0.000718183	9.9e-17	0.6906	0.0003	0.01	0.9726
		rs202636	C	T	0.795623	-0.00476804	0.000804883	7.2e-09	0.7641	-0.0085	0.0108	0.435
		rs2066844	T	C	0.045166	0.0083301	0.00155499	3e-08	0.01883	-0.0254	0.034	0.4543
		rs2070901	T	G	0.276544	0.00436331	0.000723694	1.4e-09	0.2827	0.0252	0.0102	0.0139101
		rs2197415	G	T	0.583143	0.00976677	0.000656967	2e-49	0.692	0.0091	0.01	0.3638
		rs2205049	C	T	0.594173	0.00375333	0.000664717	8e-09	0.5603	-0.006	0.0093	0.5198
		rs2477923	C	T	0.470033	-0.00476059	0.000649656	1.1e-12	0.4921	0.0029	0.0092	0.7536
		rs2671654	G	A	0.427409	-0.00491915	0.00065636	1.2e-13	0.4139	-0.0047	0.0094	0.619699
		rs274947	C	T	0.475903	-0.00441953	0.000649123	8.3e-12	0.4921	0.0023	0.0092	0.8035
		rs2811525	C	T	0.87869	0.00656548	0.000991779	4.9e-11	0.8817	0.0002	0.0142	0.9886
		rs2949669	T	C	0.395925	-0.0061137	0.000664455	1.9e-20	0.2632	0.0035	0.0105	0.7415
		rs301816	A	G	0.580496	0.00433736	0.000660474	9e-11	0.6562	0.0082	0.0097	0.3961
		rs3024664	C	T	0.933007	0.011809	0.00132863	7.9e-19	0.9152	0.0077	0.0166	0.643
		rs3122929	T	C	0.39572	0.00793164	0.000665161	2.1e-32	0.4267	-0.013	0.0093	0.1646
		rs340890	T	C	0.247558	0.00416424	0.0007493	2.5e-08	0.2614	0.0181	0.0106	0.0873897
		rs34173062	A	G	0.070443	0.00879691	0.00133992	3.2e-11	0.05511	0.0144	0.0209	0.4905
		rs34270626	GT	G	0.649017	0.00406077	0.000679173	3.5e-09	0.6428	0.0114	0.0096	0.2337
		rs34431746	TA	T	0.652857	0.00465505	0.000684768	2.2e-11	0.6646	0.0031	0.0097	0.7503
		rs35320232	T	C	0.116785	-0.00677096	0.00101011	9.2e-12	0.2216	0.0127	0.0114	0.2665
		rs35570272	T	G	0.396564	0.00610337	0.000664548	3.9e-20	0.3554	0.0132	0.0096	0.1718
		rs35586997	C	T	0.272339	-0.00404332	0.000726449	1.3e-08	0.3812	0.0092	0.0095	0.3321
		rs36045143	G	A	0.244042	-0.00918705	0.000753754	9.8e-35	0.2124	-0.0063	0.0113	0.5771
		rs368981	A	G	0.704534	0.00716977	0.000713034	2.6e-24	0.7096	-0.0099	0.0102	0.3276
		rs3749833	C	T	0.261158	0.00909037	0.000737247	1.4e-34	0.3558	0.0009	0.0096	0.9228
		rs3771180	T	G	0.140004	-0.0172467	0.000930527	5.1e-77	0.1621	-0.0104	0.0125	0.4058
		rs3826620	G	T	0.711499	0.00397062	0.000717248	1.5e-08	0.7351	0.0081	0.0105	0.4391
		rs3869070	T	C	0.55699	0.00416086	0.000648422	1.6e-10	0.4847	0.0039	0.0093	0.674099
		rs41283642	T	C	0.031948	-0.01245	0.00183337	5e-12	0.03854	-0.026	0.0243	0.2858
		rs41285280	T	C	0.237977	0.00582716	0.000764225	3.3e-14	0.2357	0.0007	0.0108	0.9479
		rs4594881	T	G	0.333588	-0.00419439	0.000686561	6.6e-10	0.3953	-0.0167	0.0094	0.0757304
		rs4749894	G	A	0.240142	-0.00508815	0.000763284	2e-11	0.1917	-0.0002	0.0117	0.9878
		rs479844	G	A	0.546994	0.0047634	0.000651616	2.4e-13	0.5906	-0.0009	0.0094	0.9224
		rs5743618	A	C	0.263482	-0.00846432	0.000785088	3e-27	0.1534	-0.0078	0.0129	0.5445
		rs59731494	C	T	0.43172	0.0036969	0.00065485	2.5e-08	0.4303	0.0062	0.0093	0.5037
		rs6011033	G	A	0.766467	0.00418547	0.000771473	3.9e-08	0.806	0.0121	0.0116	0.2987
		rs61816766	C	T	0.031157	0.0170117	0.0019136	3.7e-19	0.007944	-0.0156	0.0532	0.7691
		rs61957178	T	C	0.165491	0.00534653	0.000871811	4.1e-10	0.1341	-0.0054	0.0135	0.6888
		rs61975764	A	G	0.45705	0.00353738	0.000653877	2.8e-08	0.4982	0.0161	0.0092	0.0814292
		rs6473228	T	G	0.628568	-0.00750042	0.000669807	1.3e-29	0.6566	0.0152	0.0097	0.1177
		rs6687430	A	G	0.541579	0.00373708	0.000649671	1.5e-08	0.5166	-0.0131	0.0093	0.1556
		rs6695069	C	T	0.13047	-0.00550856	0.000958932	9.4e-09	0.1567	-0.0096	0.0127	0.4495
		rs6908428	G	A	0.366108	0.00388136	0.00066947	2.5e-09	0.3312	0.0072	0.0099	0.4646
		rs7026596	T	C	0.199047	-0.00442084	0.000820728	4e-08	0.2268	0.0009	0.011	0.9332
		rs7130753	T	C	0.264263	-0.00425018	0.00073411	4.7e-09	0.2439	-0.0182	0.0107	0.0897408
		rs7135586	G	T	0.851523	0.00584434	0.000912235	5.1e-11	0.8643	0.0046	0.0134	0.7347
		rs71368508	A	C	0.020161	-0.0130934	0.00232179	1.9e-08	0.006402	-0.0122	0.0581	0.8338
		rs72743461	A	C	0.229945	0.0113089	0.00076945	7.7e-50	0.2625	0.0206	0.0105	0.04911
		rs73012738	G	T	0.324078	0.00468577	0.000702652	1.1e-11	0.239	0.0005	0.0109	0.9614
		rs73078636	A	G	0.130098	-0.00542502	0.000962813	1.1e-08	0.1184	-0.008	0.0142	0.5762
		rs73196739	T	C	0.16266	-0.006694	0.000875293	1.5e-14	0.2104	-0.0188	0.0113	0.0954509
		rs7423358	C	T	0.753713	0.00426376	0.000752727	1.4e-08	0.7137	0.0083	0.0102	0.4152
		rs74466521	A	G	0.012863	0.0173269	0.00288749	1.1e-09	0.0443	-0.0057	0.0225	0.7995
		rs75125788	T	C	0.079981	-0.0073844	0.00119331	4.3e-10	0.07428	-0.0129	0.0176	0.4624
		rs7734635	G	A	0.166542	0.00868046	0.000879282	4.2e-23	0.1985	-0.0288	0.0116	0.0126999
		rs78556180	T	G	0.142954	0.00533477	0.000925001	1.6e-08	0.1305	-0.0059	0.0137	0.666801
		rs7918084	T	C	0.556815	0.00470715	0.000652588	3e-13	0.5501	-0.0117	0.0093	0.2043
		rs7936323	A	G	0.475457	0.0110084	0.000646979	1.1e-63	0.4154	0.0109	0.0093	0.2426
		rs8103278	A	G	0.352207	-0.0039755	0.000679698	2.9e-09	0.2655	0.0001	0.0104	0.9911
		rs891058	A	G	0.287235	-0.00587269	0.000715168	1.9e-16	0.3457	-0.0072	0.0097	0.4602
		rs912131	G	A	0.687754	0.00632489	0.000703614	9.4e-19	0.6416	0.0047	0.0096	0.6264
		rs917117	A	G	0.214193	0.0067741	0.000795549	6.5e-18	0.156	-0.0126	0.0126	0.3194
		rs9322952	T	C	0.60644	0.00460306	0.000665438	3.1e-12	0.666	-0.0015	0.0098	0.8806
		rs952579	A	G	0.141188	0.00566249	0.00092668	5.5e-10	0.2268	0.0149	0.011	0.1746
		rs982205	G	T	0.190225	-0.00504792	0.000824264	9.8e-10	0.2412	-0.016	0.0108	0.1364
		rs992969	G	A	0.746803	-0.0136037	0.000744608	4.1e-76	0.7623	-0.0173	0.0108	0.1085
Hayfever or Allergic rhinitis	Influenza and pneumonia	rs10245867	T	G	0.330723	0.0111804	0.00187293	2.4e-09	0.3306	0.0029	0.0098	0.7698
		rs11513729	T	C	0.412436	-0.0115997	0.0018109	1.5e-10	0.3811	0.0229	0.0095	0.0157699
		rs11644510	T	C	0.365808	-0.0134338	0.00185178	4e-13	0.3359	-0.0117	0.0098	0.2323
		rs12782153	G	A	0.572927	-0.010059	0.00177881	1.6e-08	0.5594	-0.0042	0.0093	0.649999
		rs1898671	T	C	0.351384	0.0147236	0.00184154	1.3e-15	0.305	0.0082	0.01	0.4109
		rs1930778	C	A	0.6455	-0.0106639	0.00183903	6.7e-09	0.5648	-0.0079	0.0093	0.3963
		rs2066362	T	G	0.157375	0.0156858	0.00244452	1.4e-10	0.1338	0.0264	0.0135	0.0511305
		rs3129907	A	G	0.754919	-0.0181068	0.00204605	8.8e-19	0.8488	-0.0134	0.013	0.3022
		rs3130235	A	G	0.156406	-0.0156164	0.0024237	1.2e-10	0.1719	-0.0071	0.0122	0.560701
		rs34753162	C	T	0.130754	-0.0154041	0.00261294	3.7e-09	0.1534	0.0136	0.0127	0.2868
		rs3540	A	G	0.323765	-0.0104604	0.00188773	3e-08	0.3273	0.0017	0.0098	0.8609
		rs3985697	C	T	0.816208	-0.0130664	0.00230813	1.5e-08	0.7539	0.0068	0.0107	0.5252
		rs4538748	C	T	0.371478	0.0107821	0.00182029	3.2e-09	0.3149	-0.0032	0.01	0.746799
		rs56062135	T	C	0.236731	0.013189	0.00207155	1.9e-10	0.263	0.0203	0.0105	0.0520104
		rs5743618	A	C	0.238126	-0.0202992	0.00204903	3.9e-23	0.1534	-0.0078	0.0129	0.5445
		rs668622	A	G	0.561674	-0.0117632	0.00177677	3.6e-11	0.5387	-0.0022	0.0093	0.8136
		rs6871748	C	T	0.273667	-0.0178809	0.00197748	1.5e-19	0.3351	-0.0071	0.0098	0.4698
		rs71368508	A	C	0.020799	-0.0369408	0.0062136	2.8e-09	0.006402	-0.0122	0.0581	0.8338
		rs7140939	G	A	0.604168	-0.0120359	0.00181948	3.7e-11	0.5723	0.0005	0.0093	0.9546
		rs72669169	C	T	0.295462	-0.0147499	0.00192467	1.8e-14	0.3066	0.0095	0.01	0.3415
		rs7893324	C	T	0.147131	0.0156819	0.00248318	2.7e-10	0.101	0.0085	0.0153	0.5762
		rs7936323	A	G	0.476856	0.0158555	0.00176456	2.6e-19	0.4154	0.0109	0.0093	0.2426
		rs8125525	T	C	0.260782	-0.0130098	0.00201842	1.2e-10	0.2458	0.0038	0.0107	0.724399
		rs9297768	G	A	0.664938	-0.0121525	0.00187176	8.4e-11	0.6709	-0.0041	0.0098	0.673101
		rs9879150	C	T	0.356816	-0.0109859	0.00184902	2.8e-09	0.4458	0.0051	0.0093	0.583201

## Sheet: Table S8
Table S8 Information of Instrumental variables used in MR analysis
Number	SNP	Position		Gene : Consequence		Clinical Significance		Molecular Function (part)
1	rs10033073	chr4:4773674 (GRCh38.p14)		LOC101928279 : Intron Variant		Not Reported in ClinVar		None
2	rs10174949	chr2:8302118 (GRCh38.p14)		LINC00299 : Intron Variant		Not Reported in ClinVar		None
3	rs10414065	chr19:33230549 (GRCh38.p14)		None		Not Reported in ClinVar		None
4	rs10519067	chr15:60776148 (GRCh38.p14)		RORA : Intron Variant		Not Reported in ClinVar		RAR related orphan receptor alpha,ligand activated transcription factor no known ligand,steroid/thyroid nuclear receptor superfamily,interacting with EP300 and MYOD1 in myogenesis
5	rs1059513	chr12:57095926 (GRCh38.p14)		STAT6 : Non Coding Transcript Variant NAB2 : 500B Downstream Variant		Not Reported in ClinVar		STAT6: signal transducer and activator of transcription 6,specifically activated by IL4 and IL13,overlapping D12S1644,with several alternatively spliced variants,expressed at higher levels in pancreatic beta cells NAB2: NGFI-A (nerve growth factor induced clone A) binding protein 2 (ERG2 binding protein) highly expressed in brain and thymus,with an alternatively splicing isoform missing exon 3,an…
6	rs10663129	chr3:141602995-141602996 (GRCh38.p14)		RASA2 : Intron Variant		Not Reported in ClinVar		RAS-p21 GTPase-activating protein,100 kDa,isoform placenta specific
7	rs10789841	chr11:111598858 (GRCh38.p14)		None		Not Reported in ClinVar		None
8	rs10865050	chr2:102324851 (GRCh38.p14)		IL1RL1 : Intron Variant		Not Reported in ClinVar		interleukin 1receptor-like 1
9	rs11033545	chr11:36306032 (GRCh38.p14)		PRR5L : Intron Variant		Not Reported in ClinVar		Related to mTORC2 complex; Plays a role in the stimulation of ZFP36-mediated mRNA decay of several ZFP36-associated mRNAs, such as TNF-alpha and GM-CSF, in response to stress
10	rs12123821	chr1:152206676 (GRCh38.p14)		None		Not Reported in ClinVar		None
11	rs1214598	chr1:167457187 (GRCh38.p14)		CD247 : Intron Variant LOC101928512 : Non Coding Transcript Variant		Not Reported in ClinVar		CD247: cell differentiation antigen CD3Z,zeta polypeptide,associating with LY95 and LY94 LOC101928512: None
12	rs12365699	chr11:118872577 (GRCh38.p14)		None		Not Reported in ClinVar		None
13	rs12413578	chr10:9007290 (GRCh38.p14)		None		Not Reported in ClinVar		None
14	rs12440045	chr15:41490486 (GRCh38.p14)		None		Not Reported in ClinVar		None
15	rs12551834	chr9:128850912 (GRCh38.p14)		KYAT1 : Intron Variant		Not Reported in ClinVar		cysteine conjugate-beta lyase, cytoplasmic, kynurenine aminotransferase
16	rs12625547	chr20:51538108 (GRCh38.p14)		NFATC2 : Intron Variant		Not Reported in ClinVar		nuclear factor activated T cells c2,pre-existing,component, related to the NFKB/REL proteins and forming cooperative complexes with FOS and JUN on DNA, calcineurin dependent,involved in expression of genes collectively coordinating immune response
17	rs1289273	chr1:226721532 (GRCh38.p14)		ITPKB : Intron Variant		Not Reported in ClinVar		inositol 1,4,5-triphosphate 3 kinase-B
18	rs12941864	chr17:1492388 (GRCh38.p14)		MYO1C : Intron Variant LOC105371483 : 2KB Upstream Variant		Reported in ClinVar		MYO1C: myosin IC, unconventional,apparently non filamentous, homologous to mouse Myo1e LOC105371483: None
19	rs1419675	chr6:30124930 (GRCh38.p14)		None		Not Reported in ClinVar		None
20	rs144829310	chr9:6208030 (GRCh38.p14)		None		Not Reported in ClinVar		None
21	rs17664743	chr7:50214301 (GRCh38.p14)		None		Not Reported in ClinVar		None
22	rs1885013	chr14:68287978 (GRCh38.p14)		RAD51B : Intron Variant		Not Reported in ClinVar		yeast (S cerevisiae) RAD51 homolog B, E coli RECA homolog, highly expressed in testis, induced by ionizing radiations,member of the recombinational repair group,involved in mitosis and in meiotic recombination events
23	rs2212434	chr11:76570549 (GRCh38.p14)		None		Not Reported in ClinVar		None
24	rs2221641	chr8:80382467 (GRCh38.p14)		None		Not Reported in ClinVar		None
25	rs228619	chr4:102648126 (GRCh38.p14)		MANBA : Intron Variant		Not Reported in ClinVar		mannosidase beta A isoform, 100kDa, lysosomal, expressed in pancreas, kidney, placenta
26	rs2477923	chr10:8524027 (GRCh38.p14)		None		Not Reported in ClinVar		None
27	rs249677	chr5:142159774 (GRCh38.p14)		LOC107986455 : Intron Variant		Not Reported in ClinVar		None
28	rs2766678	chr20:53591817 (GRCh38.p14)		ZNF217 : Intron Variant		Not Reported in ClinVar		zinc finger protein 217 (C2H2 type Kruppel-like) with two alternatively spliced isoforms amplified and overexpressed in breast carcinoma
29	rs2910162	chr5:160482338 (GRCh38.p14)		MIR3142HG : Intron Variant		Not Reported in ClinVar		None
30	rs3024665	chr16:27360218 (GRCh38.p14)		IL4R : Intron Variant		Not Reported in ClinVar		interleukin 4,receptor (see IL2RG), expressed on T-cell, with a polymorphism associated with increased signaling and susceptibility to atopy asthma and hyper IgE syndrome
31	rs3128959	chr6:33080603 (GRCh38.p14)		HLA-DPA1 : Intron Variant HLA-DPB1 : Intron Variant		Not Reported in ClinVar		HLA-DPA1: HLA-DP, alpha chain HLA-DPB1: HLA-DP, beta chain
32	rs34004019	chr6:32658626 (GRCh38.p14)		HLA-DQB1-AS1 : 2KB Upstream Variant		Not Reported in ClinVar		None
33	rs34290285	chr2:241759225 (GRCh38.p14)		D2HGDH : Intron Variant		Not Reported in ClinVar		Activated by zinc and cobalt ions.
34	rs3540	chr15:90502176 (GRCh38.p14)		IQGAP1 : 3 Prime UTR Variant		Not Reported in ClinVar		IQ motif containing GTPase activating protein 1, S pombe RasGAP-like protein SAR1 homolog,potential effector for CDC42, may be involved in cell morphology
35	rs4296977	chr7:77389225 (GRCh38.p14)		GSAP : Intron Variant		Not Reported in ClinVar		Regulator of gamma-secretase activity, Specifically promotes the gamma-cleavage of APP CTF-alpha (also named APP-CTF) by the gamma-secretase complex to generate amyloid-beta
36	rs479844	chr11:65784486 (GRCh38.p14)		None		Not Reported in ClinVar		None
37	rs519973	chr3:187915480 (GRCh38.p14)		None		Not Reported in ClinVar		None
38	rs56375023	chr15:67156025 (GRCh38.p14)		SMAD3 : Intron Variant		Not Reported in ClinVar		Drosophila Mad (mothers against dpp) related gene JV15-1, critical mediator of the TGFB signaling pathway,sequence specific transcriptional activator, physically interacting with AP1 family members: JUNB, JUNC and JUND and interacting with response elements to mediate transcriptional activation of target genes, involved in TGFB dependent regulation of steroidogenesis
39	rs5743618	chr4:38797027 (GRCh38.p14)		TLR1 : Missense Variant		Reported in ClinVar		Drosophila transmembrane receptor Toll homolog 1, ubiquitously expressed, with at least two alternatively spliced isoforms, tissue specific, maybe involved in morphogenesis and immune defense
40	rs58939053	chr4:122464858 (GRCh38.p14)		None		Not Reported in ClinVar		None
41	rs6011033	chr20:63691346 (GRCh38.p14)		RTEL1 : Intron Variant RTEL1-TNFRSF6B : Intron Variant		Not Reported in ClinVar		RTEL1: helicase RTEL1-TNFRSF6B: ATP-dependent DNA helicase implicated in telomere-length regulation, DNA repair and the maintenance of genomic stability. Acts as an anti-recombinase to counteract toxic recombination and limit crossover during meiosis.
42	rs61192126	chr3:72345701 (GRCh38.p14)		None		Not Reported in ClinVar		None
43	rs61816766	chr1:152347096 (GRCh38.p14)		FLG-AS1 : Intron Variant		Not Reported in ClinVar		None
44	rs62626322	chr10:6073676 (GRCh38.p14)		None		Not Reported in ClinVar		None
45	rs6461503	chr7:20521373 (GRCh38.p14)		None		Not Reported in ClinVar		None
46	rs6489785	chr12:120925921 (GRCh38.p14)		None		Not Reported in ClinVar		None
47	rs6594499	chr5:111134439 (GRCh38.p14)		None		Not Reported in ClinVar		None
48	rs6800001	chr3:33039610 (GRCh38.p14)		GLB1 : Intron Variant		Not Reported in ClinVar		galactosidase, beta-1, lysosomal, acting or GM1 gangliosides, glycoproteins, oligosaccharides, keratan sulfate, stepwise degradation of sphingolipids, glycosaminoglycans (mucopolysaccharides), including a 67kDa enzymatically inactive alternatively spliced variant identical to elastin/laminin binding protein
49	rs6881706	chr5:35879054 (GRCh38.p14)		IL7R : Non Coding Transcript Variant		Reported in ClinVar		interleukin 7, receptor (see IL2RG), with a membrane bound and an alternatively spliced secreted form
50	rs6990534	chr8:127801845 (GRCh38.p14)		PVT1 : Intron Variant		Not Reported in ClinVar		plasmocytoma variant translocation (pvt-1) mouse oncogene homolog, c-myc activator (260kb,3') same as Mis1/MLVI-1
51	rs7224129	chr17:39919173 (GRCh38.p14)		GSDMB : 2KB Upstream Variant		Not Reported in ClinVar		Precursor of a pore-forming protein that acts as a downstream mediator of granzyme-mediated cell death
52	rs740474	chr5:141545795 (GRCh38.p14)		DIAPH1 : Intron Variant		Not Reported in ClinVar		Drosophila diaphanous homolog 1, widely expressed in cochlea and many tissues, formin family, acting as a RHO effector and involved in cytokinesis,mutated in DFNA1
53	rs7406234	chr17:49273302 (GRCh38.p14)		None		Not Reported in ClinVar		None
54	rs74847330	chr2:143074030 (GRCh38.p14)		None		Not Reported in ClinVar		None
55	rs7521390	chr1:173172821 (GRCh38.p14)		TNFSF4 : 500B Downstream Variant		Not Reported in ClinVar		tumor necrosis factor (ligand) superfamily, member 4, tax-transcriptionally activated glycoprotein1, human OX-40 ligand,expressed in T cell infected by HTLV1
56	rs80064395	chr3:196645675 (GRCh38.p14)		NRROS : Intron Variant		Not Reported in ClinVar		Key regulator of transforming growth factor beta-1 (TGFB1) specifically required for microglia function in the nervous system, Required for activation of latent TGF-beta-1 in macrophages and microglia, TGF-beta-1 activation mediated by LRRC33/NRROS is highly localized, Indirectly plays a role in Toll-like receptor (TLR) signaling
57	rs848	chr5:132660808 (GRCh38.p14)		IL13 : 3 Prime UTR Variant		Not Reported in ClinVar		interleukin 13, expressed in activated T cell, important switch factor directing Ig-E synthesis
58	rs9372120	chr6:106219660 (GRCh38.p14)		ATG5 : Intron Variant		Not Reported in ClinVar		autophagy 5, S cerevisiae-like covalently linked to APG12C, expressed in the cytoplasm of cultured mammalian cells in vitro, giving rise to three transcripts, component of a conjugation system leading to degradation of proteins
59	rs9877752	chr3:188374140 (GRCh38.p14)		LPP : Intron Variant		Not Reported in ClinVar		lipoma preferred fusion partner of HMGIC,LIM protein gene family,group 3
60	rs10791824	chr11:65791795 (GRCh38.p14)		OVOL1 : Intron Variant OVOL1-AS1 : 2KB Upstream Variant LOC124902693 : Intron Variant		Not Reported in ClinVar		OVOL1: Drosophila OVO gene homolog, female germline-specific nuclear protein, expressed in placenta, fetal kidney,pancreas OVOL1-AS1: None LOC124902693: None
61	rs10957978	chr8:80372904 (GRCh38.p14)		None		Not Reported in ClinVar		None
62	rs11130215	chr3:4984323 (GRCh38.p14)		BHLHE40 : 3 Prime UTR Variant		Not Reported in ClinVar		basic helix-loop-helix domain containing protein class B, expressed in differentiated human embryo chondrocytes, expressed in lung, spleen, intestine, not in brain
63	rs11256024	chr10:9009375 (GRCh38.p14)		None		Not Reported in ClinVar		None
64	rs11377261	chr2:102423788 (GRCh38.p14)		IL18RAP : Intron Variant		Not Reported in ClinVar		Within the IL18 receptor complex, does not mediate IL18-binding, but involved in IL18-dependent signal transduction, leading to NF-kappa-B and JNK activation
65	rs12123821	chr1:152206676 (GRCh38.p14)		None		Not Reported in ClinVar		None
66	rs13091741	chr3:112659934 (GRCh38.p14)		None		Not Reported in ClinVar		None
67	rs16948048	chr17:49363104 (GRCh38.p14)		ZNF652-AS1 : Intron Variant ZNF652 : 2KB Upstream Variant		Not Reported in ClinVar		ZNF652-AS1: None ZNF652: related to rat zinc finger protein rkr2
68	rs20541	chr5:132660272 (GRCh38.p14)		IL13 : Missense Variant		Reported in ClinVar		interleukin 13, expressed in activated T cell,important switch factor directing Ig-E synthesis
69	rs2155219	chr11:76588150 (GRCh38.p14)		None		Not Reported in ClinVar		None
70	rs2227472	chr12:68255353 (GRCh38.p14)		IL22 : 2KB Upstream Variant		Not Reported in ClinVar		Cytokine that plays a critical role in modulating tissue responses during inflammation, Plays an essential role in the regeneration of epithelial cells to maintain barrier function after injury and for the prevention of further tissue damage
71	rs2967685	chr19:8677131 (GRCh38.p14)		NFILZ : Synonymous Variant		Not Reported in ClinVar		None
72	rs35570272	chr3:33006170 (GRCh38.p14)		GLB1 : Intron Variant		Not Reported in ClinVar		galactosidase, beta-1, lysosomal, acting or GM1 gangliosides, glycoproteins, oligosaccharides, keratan sulfate, stepwise degradation of sphingolipids, glycosaminoglycans (mucopolysaccharides), including a 67kDa enzymatically inactive alternatively spliced variant identical to elastin/laminin binding protein
73	rs4245080	chr11:128551691 (GRCh38.p14)		ETS1 : Intron Variant		Not Reported in ClinVar		avian erythroblastosis virus E26 (v-ets) oncogene homolog 1
74	rs56243319	chr1:11988538 (GRCh38.p14)		MFN2 : Intron Variant		Not Reported in ClinVar		Mitochondrial outer membrane GTPase that mediates mitochondrial clustering and fusion, Acts as an upstream regulator of EIF2AK3 and suppresses EIF2AK3 activation under basal conditions
75	rs6010620	chr20:63678486 (GRCh38.p14)		RTEL1 : Intron Variant RTEL1-TNFRSF6B : Intron Variant LOC124904954 : 2KB Upstream Variant		Reported in ClinVar		RTEL1: helicase RTEL1-TNFRSF6B: ATP-dependent DNA helicase implicated in telomere-length regulation, DNA repair and the maintenance of genomic stability LOC124904954: None
76	rs6723629	chr2:70840723 (GRCh38.p14)		None		Not Reported in ClinVar		None
77	rs76917062	chr10:62734959 (GRCh38.p14)		None		Not Reported in ClinVar		None
78	rs77581056	chr3:112650344 (GRCh38.p14)		None		Not Reported in ClinVar		None
79	rs79118723	chr6:31479143 (GRCh38.p14)		None		Not Reported in ClinVar		None
80	rs9405068	chr6:31329842 (GRCh38.p14)		None		Not Reported in ClinVar		None
81	rs10040192	chr5:72400053 (GRCh38.p14)		None		Not Reported in ClinVar		None
82	rs10849819	chr12:120935886 (GRCh38.p14)		None		Not Reported in ClinVar		None
83	rs10912564	chr1:173201479 (GRCh38.p14)		TNFSF4 : Intron Variant		Not Reported in ClinVar		tumor necrosis factor (ligand) superfamily, member 4, tax-transcriptionally activated glycoprotein1, human OX-40 ligand, expressed in T cell infected by HTLV1
84	rs114137525	chr3:101268135 (GRCh38.p14)		IMPG2 : Intron Variant		Not Reported in ClinVar		Chondroitin sulfate- and hyaluronan-binding proteoglycan involved in the organization of interphotoreceptor matrix; may participate in the maturation and maintenance of the light-sensitive photoreceptor outer segment. Binds heparin.
85	rs117552144	chr19:3136093 (GRCh38.p14)		GNA15 : 5 Prime UTR Variant		Not Reported in ClinVar		guanine nucleotide binding protein (G protein), alpha 15 (Gq class), mediating pertussis toxin-resistant stimulation of phospholipase C beta
86	rs117710327	chr19:33235672 (GRCh38.p14)		None		Not Reported in ClinVar		None
87	rs12123821	chr1:152206676 (GRCh38.p14)		None		Not Reported in ClinVar		None
88	rs12365699	chr11:118872577 (GRCh38.p14)		None		Not Reported in ClinVar		None
89	rs12531500	chr7:20504586 (GRCh38.p14)		None		Not Reported in ClinVar		None
90	rs12602181	chr17:83065283 (GRCh38.p14)		None		Not Reported in ClinVar		None
91	rs12766391	chr10:62681444 (GRCh38.p14)		None		Not Reported in ClinVar		None
92	rs12788104	chr11:1129831 (GRCh38.p14)		None		Not Reported in ClinVar		None
93	rs12949100	chr17:39900936 (GRCh38.p14)		None		Not Reported in ClinVar		None
94	rs12964116	chr18:63775385 (GRCh38.p14)		SERPINB7 : Intron Variant		Not Reported in ClinVar		megsin,expressed in the glomerulin of kidney mesangium predominant gene, serpin (serine protease inhibitor) superfamily, upregulated in IgA nephropathy, may be involved in the pathogenesis of glomerulosclerosis
95	rs13204736	chr6:32614826 (GRCh38.p14)		None		Not Reported in ClinVar		None
96	rs1321859	chr6:90301954 (GRCh38.p14)		LOC105377891 : Intron Variant		Not Reported in ClinVar		None
97	rs13277355	chr8:127765473 (GRCh38.p14)		None		Not Reported in ClinVar		None
98	rs1608555	chr7:22767854 (GRCh38.p14)		None		Not Reported in ClinVar		None
99	rs1611236	chr6:29780913 (GRCh38.p14)		None		Not Reported in ClinVar		None
100	rs17057868	chr5:160487658 (GRCh38.p14)		MIR3142HG : 500B Downstream Variant		Not Reported in ClinVar		None
101	rs17142799	chr7:20404337 (GRCh38.p14)		ITGB8 : Intron Variant		Not Reported in ClinVar		integrin,beta 8, cell surface adhesion receptor mediating cell-adhesion to extra cellular matrix or to other cells, through hetero dimerization and connecting to the cytoskeleton and various signaling molecules within cells
102	rs17394210	chr10:6685658 (GRCh38.p14)		None		Not Reported in ClinVar		None
103	rs174535	chr11:61783884 (GRCh38.p14)		MYRF : Missense Variant		Reported in ClinVar		Transcription factor that specifically activates expression of myelin genes such as MBP, MOG, MAG, DUSP15 and PLP1 during oligodendrocyte (OL) maturation, thereby playing a central role in oligodendrocyte maturation and CNS myelination.
104	rs17454584	chr4:122432277 (GRCh38.p14)		None		Not Reported in ClinVar		None
105	rs17669032	chr1:198684045 (GRCh38.p14)		PTPRC : Intron Variant		Not Reported in ClinVar		protein tyrosine phosphatase,receptor-type I,C polypeptide
106	rs1837253	chr5:111066174 (GRCh38.p14)		None		Not Reported in ClinVar		None
107	rs1950897	chr14:68293424 (GRCh38.p14)		RAD51B : Intron Variant		Not Reported in ClinVar		yeast (S cerevisiae) RAD51 homolog B,E coli RECA homolog,highly expressed in testis,induced by ionizing radiations,member of the recombinational repair group,involved in mitosis and in meiotic recombination events
108	rs202636	chr22:41456475 (GRCh38.p14)		None		Not Reported in ClinVar		None
109	rs2066844	chr16:50712015 (GRCh38.p14)		NOD2 : Missense Variant		Reported in ClinVar		Pattern recognition receptor (PRR) that detects bacterial peptidoglycan fragments and other danger signals and plays an important role in gastrointestinal immunity. Acts as a regulator of appetite by sensing MDP in a subset of brain neurons: microbiota-derived MDP reach the brain, where they bind and activate NOD2 in inhibitory hypothalamic neurons, decreasing neuronal activity, thereby regulatin…
110	rs2070901	chr1:161215268 (GRCh38.p14)		FCER1G : 2KB Upstream Variant		Not Reported in ClinVar		immunoglobulin E,high affinity Fc receptor, gamma polypeptide,expressed in most cells, homodimerizing
111	rs2197415	chr10:9020893 (GRCh38.p14)		None		Not Reported in ClinVar		None
112	rs2205049	chr21:35323611 (GRCh38.p14)		None		Not Reported in ClinVar		None
113	rs2477923	chr10:8524027 (GRCh38.p14)		None		Not Reported in ClinVar		None
114	rs2671654	chr17:49390649 (GRCh38.p14)		None		Not Reported in ClinVar		None
115	rs274947	chr9:23585314 (GRCh38.p14)		LOC101929563 : Intron Variant		Not Reported in ClinVar		None
116	rs2811525	chr3:128280587 (GRCh38.p14)		EEFSEC : Intron Variant		Not Reported in ClinVar		Translation factor required for the incorporation of the rare amino acid selenocysteine encoded by UGA codons. Replaces the eRF1-eRF3-GTP ternary complex for the insertion of selenocysteine directed by the UGA codon. Insertion of selenocysteine at UGA codons is mediated by SECISBP2 and EEFSEC.
117	rs2949669	chr1:167448647 (GRCh38.p14)		CD247 : Intron Variant		Not Reported in ClinVar		cell differentiation antigen CD3Z,zeta polypeptide, associating with LY95 and LY94
118	rs301816	chr1:8444998 (GRCh38.p14)		RERE : Intron Variant		Not Reported in ClinVar		rat atrophin 1-like, rat Atn1 related protein, widely expressed (see DRPLA), related protein
119	rs3024664	chr16:27360103 (GRCh38.p14)		IL4R : Intron Variant		Not Reported in ClinVar		interleukin 4, receptor (see IL2RG), expressed on T-cell, with a polymorphism associated with increased signaling and susceptibility to atopy asthma and hyper IgE syndrome
120	rs3122929	chr12:57115319 (GRCh38.p14)		None		Not Reported in ClinVar		None
121	rs340890	chr9:6100169 (GRCh38.p14)		None		Not Reported in ClinVar		None
122	rs34173062	chr8:144103704 (GRCh38.p14)		SHARPIN : Missense Variant MAF1 : 2KB Upstream Variant		Reported in ClinVar		SHARPIN: Component of the LUBAC complex which conjugates linear polyubiquitin chains in a head-to-tail manner to substrates and plays a key role in NF-kappa-B activation and regulation of inflammation. MAF1: Plays a role in the repression of RNA polymerase III-mediated transcription in response to changing nutritional, environmental and cellular stress conditions to balance the production of high…
123	rs34270626	chr13:39779253-39779254 (GRCh38.p14)		COG6 : Intron Variant		Not Reported in ClinVar		Required for normal Golgi function.
124	rs34290285	chr2:241759225 (GRCh38.p14)		D2HGDH : Intron Variant		Not Reported in ClinVar		Catalyzes the oxidation of D-2-hydroxyglutarate (D-2-HG) to alpha-ketoglutarate. Also catalyzes the oxidation of other D-2-hydroxyacids, such as D-malate (D-MAL) and D-lactate (D-LAC). Exhibits high activities towards D-2-HG and D-MAL but a very weak activity towards D-LAC.
125	rs34431746	chr1:203134078-203134079 (GRCh38.p14)		ADORA1 : Intron Variant		Not Reported in ClinVar		adenosine receptor A1, G protein coupled receptor superfamily, with no likely role of promoters polymorphism in bipolar affective disorders inhibiting adenylate cyclase
126	rs35570272	chr3:33006170 (GRCh38.p14)		GLB1 : Intron Variant		Not Reported in ClinVar		galactosidase, beta-1, lysosomal, acting or GM1 gangliosides, glycoproteins, oligosaccharides, keratan sulfate, stepwise degradation of sphingolipids, glycosaminoglycans (mucopolysaccharides), including a 67kDa enzymatically inactive alternatively spliced variant identical to elastin/laminin binding protein
127	rs35586997	chr6:121441087 (GRCh38.p14)		GJA1 : Intron Variant		Not Reported in ClinVar		gap junction protein, alpha 1, 43kDa, connexin 43), expressed in the heart left ventricule, liver, peripheral nervous system,monomer of the connexon (six subunits),underexpressed in breast cancer cell (marker for detecting early oncogenesis in the breast) , gap junction protein,alpha-like
128	rs36045143	chr16:11131109 (GRCh38.p14)		CLEC16A : Intron Variant LOC105371081 : Intron Variant		Not Reported in ClinVar		CLEC16A:cDNA sequence,expressed in brain, >100kDa, related to C elegans protein C34E10.3 LOC105371081: None
129	rs368981	chr9:6139009 (GRCh38.p14)		None		Not Reported in ClinVar		None
130	rs3749833	chr5:132463934 (GRCh38.p14)		IRF1-AS1 : Intron Variant		Not Reported in ClinVar		None
131	rs3771180	chr2:102337157 (GRCh38.p14)		IL1RL1 : Intron Variant		Not Reported in ClinVar		interleukin 1receptor-like 1
132	rs3826620	chr18:62354271 (GRCh38.p14)		TNFRSF11A : Intron Variant		Reported in ClinVar		tumor necrosis factor receptor superfamily, member 11A, intrinsic hematopoietic cell surface receptor, expressed in dentritic cells, osteoclast precursors, receptor activator of NFKB, stimulator of JUN kinase, adaptor of TRAFs TNFR-associated factors, mediating osteoprotegerin ligand (TNFSF11) ligand effects for osteoclastogenesis and regulating bone mass and calcium metabolism
133	rs3869070	chr6:30056091 (GRCh38.p14)		ZNRD1ASP : Non Coding Transcript Variant		Not Reported in ClinVar		None
134	rs41283642	chr9:99153605 (GRCh38.p14)		TGFBR1 : 3 Prime UTR Variant		Reported in ClinVar		transforming growth factor beta, receptor type I, regulating cell cycle progression,including two variants TGFBR1, 6A and TGFBR1, 10A, inactivated in pancreatic and biliary cancers, deleted in cutaneous T cell lymphoma
135	rs41285280	chr6:127970504 (GRCh38.p14)		PTPRK : Intron Variant		Not Reported in ClinVar		protein tyrosine phosphatase receptor type, kappa polypeptide, expressed in spleen, prostate, ovary, keratinocytes, epidermal cell lines
136	rs4594881	chr5:35846713 (GRCh38.p14)		None		Not Reported in ClinVar		None
137	rs4749894	chr10:6016360 (GRCh38.p14)		IL2RA : Intron Variant LOC124902368 : Intron Variant		Not Reported in ClinVar		IL2RA: interleukin 2, low affinity receptor, alpha chain 45kDa, expressed in T cell, B lymphoblast lines, peripheral blood monocyte LOC124902368: None
138	rs479844	chr11:65784486 (GRCh38.p14)		None		Not Reported in ClinVar		None
139	rs58873874	chr5:157518140 (GRCh38.p14)		ADAM19 : Intron Variant		Not Reported in ClinVar		a disintegrin and metalloprotease (active) domain 19, membrane anchored cell surface adhesion protein, predominantly expressed in bone, heart, lung, also expressed in somatic tissuesl, involved in myotube formation and putatively in osteoblast differentiation
140	rs59731494	chr5:111181175 (GRCh38.p14)		None		Not Reported in ClinVar		None
141	rs61957178	chr13:73421057 (GRCh38.p14)		None		Not Reported in ClinVar		None
142	rs61975764	chr14:92548584 (GRCh38.p14)		RIN3 : Intron Variant		Not Reported in ClinVar		Ras effector protein that functions as a guanine nucleotide exchange (GEF) for RAB5B and RAB31, by exchanging bound GDP for free GTP. Required for normal RAB31 function.
143	rs6473228	chr8:80387531 (GRCh38.p14)		None		Not Reported in ClinVar		None
144	rs6687430	chr1:10573188 (GRCh38.p14)		PEX14 : Intron Variant		Not Reported in ClinVar		Component of the PEX13-PEX14 docking complex, a translocon channel that specifically mediates the import of peroxisomal cargo proteins bound to PEX5 receptor. Plays a key role for peroxisome movement through a direct interaction with tubulin
145	rs6695069	chr1:24975523 (GRCh38.p14)		None		Not Reported in ClinVar		None
146	rs6908428	chr6:135472568 (GRCh38.p14)		AHI1 : Intron Variant		Not Reported in ClinVar		Involved in vesicle trafficking and required for ciliogenesis, formation of primary non-motile cilium, and recruitment of RAB8A to the basal body of primary cilium. Component of the tectonic-like complex, a complex localized at the transition zone of primary cilia and acting as a barrier that prevents diffusion of transmembrane proteins between the cilia and plasma membranes. Involved in neuronal…
147	rs7026596	chr9:115075814 (GRCh38.p14)		TNC : Intron Variant		Reported in ClinVar		hexabrachion (glioma mesenchymal extracellular matrix; myotendinous antigen), hexamer of the monomers tenascin C or brachion, associated with active epithelial-stromal interactions
148	rs7130753	chr11:111599843 (GRCh38.p14)		None		Not Reported in ClinVar		None
149	rs7135586	chr12:94206166 (GRCh38.p14)		PLXNC1 : Intron Variant		Not Reported in ClinVar		plexin C1, calcium-dependent cell adhesion molecule at the neuronal cell surface, receptor for the semaphorin 7A
150	rs71368508	chr17:4618178 (GRCh38.p14)		LOC105371498 : Intron Variant		Not Reported in ClinVar		None
151	rs72743461	chr15:67149412 (GRCh38.p14)		SMAD3 : Intron Variant		Not Reported in ClinVar		Drosophila Mad (mothers against dpp) related gene JV15-1, critical mediator of the TGFB signaling pathway, sequence specific transcriptional activator, physically interacting with AP1 family members: JUNB, JUNC and JUND and interacting with response elements to mediate transcriptional activation of target genes, involved in TGFB dependent regulation of steroidogenesis
152	rs73012738	chr19:9026519 (GRCh38.p14)		None		Not Reported in ClinVar		None
153	rs73078636	chr3:51403873 (GRCh38.p14)		DCAF1 : Intron Variant		Not Reported in ClinVar		Acts both as a substrate recognition component of E3 ubiquitin-protein ligase complexes and as an atypical serine/threonine-protein kinase, playing key roles in various processes such as cell cycle, telomerase regulation and histone modification.
154	rs73196739	chr3:188684683 (GRCh38.p14)		LPP : Intron Variant		Not Reported in ClinVar		lipoma preferred fusion partner of HMGIC, LIM protein gene family, group 3
155	rs7423358	chr2:227840005 (GRCh38.p14)		None		Not Reported in ClinVar		None
156	rs74466521	chr5:132677401 (GRCh38.p14)		IL4 : Intron Variant		Not Reported in ClinVar		B-cell growth factor 1, 12kDa, released from T cell after lectin or antigen stimulation. interleukin 4, 15kDa, B-cell stimulating factor 1, important switch factor directing Ig-E synthesis
157	rs75125788	chr10:9213927 (GRCh38.p14)		LOC101928272 : Intron Variant		Not Reported in ClinVar		None
158	rs7734635	chr5:110823145 (GRCh38.p14)		None		Not Reported in ClinVar		None
159	rs78556180	chr1:173088099 (GRCh38.p14)		None		Not Reported in ClinVar		None
160	rs7918084	chr10:92669710 (GRCh38.p14)		None		Not Reported in ClinVar		None
161	rs7936323	chr11:76582714 (GRCh38.p14)		None		Not Reported in ClinVar		None
162	rs8103278	chr19:45867123 (GRCh38.p14)		FOXA3 : Intron Variant		Not Reported in ClinVar		hepatocyte nuclear factor 3G, with a Drosophila homeo forkhead DNA binding domain homolog, regulator of gene expression in liver and lung, also expressed in pancreatic beta cells, cooperating with GRL to activate genes that code for proteins nvolved in glucose homeostasis, namely PEPCK (PCK1,PCK2), TAT, IGFBP1
163	rs891058	chr2:8302417 (GRCh38.p14)		LINC00299 : Intron Variant		Not Reported in ClinVar		None
164	rs912131	chr13:99380092 (GRCh38.p14)		UBAC2 : Intron Variant		Not Reported in ClinVar		Restricts trafficking of FAF2 from the endoplasmic reticulum to lipid droplets. In association with LMBR1L and E3 ubiquitin-protein ligase AMFR, negatively regulates the canonical Wnt signaling pathway in the lymphocytes by promoting the ubiquitin-mediated degradation of CTNNB1 and Wnt receptors FZD6 and LRP6.
165	rs917117	chr7:28136686 (GRCh38.p14)		JAZF1 : Intron Variant		Not Reported in ClinVar		Acts as a transcriptional corepressor of orphan nuclear receptor NR2C2. Inhibits expression of the gluconeogenesis enzyme PCK2 through inhibition of NR2C2 activity. Plays a role in lipid metabolism by suppressing lipogenesis, increasing lipolysis and decreasing lipid accumulation in adipose tissue.
166	rs9322952	chr14:35412555 (GRCh38.p14)		None		Not Reported in ClinVar		None
167	rs952579	chr6:21884209 (GRCh38.p14)		CASC15 : Intron Variant		Not Reported in ClinVar		None
168	rs982205	chr16:27388135 (GRCh38.p14)		None		Not Reported in ClinVar		None
169	rs992969	chr9:6209697 (GRCh38.p14)		None		Not Reported in ClinVar		None
170	rs10245867	chr7:28102567 (GRCh38.p14)		JAZF1 : Intron Variant		Not Reported in ClinVar		Acts as a transcriptional corepressor of orphan nuclear receptor NR2C2. Inhibits expression of the gluconeogenesis enzyme PCK2 through inhibition of NR2C2 activity.
171	rs11513729	chr12:111835695 (GRCh38.p14)		None		Not Reported in ClinVar		None
172	rs11644510	chr16:11183501 (GRCh38.p14)		None		Not Reported in ClinVar		None
173	rs12782153	chr10:102608537 (GRCh38.p14)		SUFU : Intron Variant		Not Reported in ClinVar		Negative regulator in the hedgehog/smoothened signaling pathway, Sequesters GLI1, GLI2 and GLI3 in the cytoplasm, this effect is overcome by binding of STK36 to both SUFU and a GLI protein, Required for the proper formation of hair follicles and the control of epidermal differentiation
174	rs1898671	chr5:111072304 (GRCh38.p14)		TSLP : Intron Variant		Not Reported in ClinVar		Cytokine that induces the release of T-cell-attracting chemokines from monocytes and, in particular, enhances the maturation of CD11c(+) dendritic cells. Can induce allergic inflammation by directly activating mast cells. May act as an antimicrobial peptide in the oral cavity and on the skin.
175	rs1930778	chr9:120879091 (GRCh38.p14)		PHF19 : Intron Variant		Not Reported in ClinVar		Polycomb group (PcG) protein that specifically binds histone H3 trimethylated at 'Lys-36' (H3K36me3) and recruits the PRC2 complex, thus enhancing PRC2 H3K27me3 methylation activity
176	rs2066362	chr9:6219176 (GRCh38.p14)		IL33 : Intron Variant		Not Reported in ClinVar		Cytokine that binds to and signals through the IL1RL1/ST2 receptor which in turn activates NF-kappa-B and MAPK signaling pathways in target cells. Involved in the maturation of Th2 cells inducing the secretion of T-helper type 2-associated cytokines
177	rs3129907	chr6:32355968 (GRCh38.p14)		TSBP1 : Intron Variant TSBP1-AS1 : Intron Variant		Not Reported in ClinVar		TSBP1: None TSBP1-AS1: None
178	rs3130235	chr6:33129605 (GRCh38.p14)		HLA-DPB2 : 500B Downstream Variant LOC105375021 : Non Coding Transcript Variant		Not Reported in ClinVar		HLA-DPB2: HLA-DP,beta chain-related pseudogene LOC105375021: None
179	rs34290285	chr2:241759225 (GRCh38.p14)		D2HGDH : Intron Variant		Not Reported in ClinVar		Catalyzes the oxidation of D-2-hydroxyglutarate (D-2-HG) to alpha-ketoglutarate. Also catalyzes the oxidation of other D-2-hydroxyacids, such as D-malate (D-MAL) and D-lactate (D-LAC). Exhibits high activities towards D-2-HG and D-MAL but a very weak activity towards D-LAC.
180	rs34753162	chr15:60776978 (GRCh38.p14)		RORA : Intron Variant		Not Reported in ClinVar		RAR related orphan receptor alpha, ligand activated transcription factor no known ligand, steroid/thyroid nuclear receptor superfamily, interacting with EP300 and MYOD1 in myogenesis
181	rs3985697	chr18:3822871 (GRCh38.p14)		DLGAP1 : Intron Variant		Not Reported in ClinVar		Drosophila disc large homolog-associated protein 1, binding the guanylate kinase-like domain of DLG4, major constituans of the postsynaptic density (PSD) at the synaptic junction
182	rs4538748	chr6:32689728 (GRCh38.p14)		None		Not Reported in ClinVar		None
183	rs4957317	chr5:40517623 (GRCh38.p14)		None		Not Reported in ClinVar		None
184	rs56062135	chr15:67163292 (GRCh38.p14)		SMAD3 : Intron Variant		Not Reported in ClinVar		Drosophila Mad (mothers against dpp) related gene JV15-1, critical mediator of the TGFB signaling pathway, sequence specific transcriptional activator, physically interacting with AP1 family members: JUNB, JUNC and JUND and interacting with response elements to mediate transcriptional activation of target genes, involved in TGFB dependent regulation of steroidogenesis
185	rs668622	chr12:120760496 (GRCh38.p14)		None		Not Reported in ClinVar		None
186	rs6871748	chr5:35885880 (GRCh38.p14)		None		Not Reported in ClinVar		None
187	rs71368508	chr17:4618178 (GRCh38.p14)		LOC105371498 : Intron Variant		Not Reported in ClinVar		None
188	rs7140939	chr14:68293810 (GRCh38.p14)		RAD51B : Intron Variant		Not Reported in ClinVar		yeast (S cerevisiae) RAD51 homolog B, E coli RECA homolog, highly expressed in testis, induced by ionizing radiations, member of the recombinational repair group, involved in mitosis and in meiotic recombination events
189	rs72669169	chr4:122545411 (GRCh38.p14)		None		Not Reported in ClinVar		None
190	rs7735355	chr5:110817596 (GRCh38.p14)		None		Not Reported in ClinVar		None
191	rs7893324	chr10:6069112 (GRCh38.p14)		None		Not Reported in ClinVar		None
192	rs7936323	chr11:76582714 (GRCh38.p14)		None		Not Reported in ClinVar		None
193	rs8125525	chr20:47053149 (GRCh38.p14)		EYA2 : Intron Variant		Not Reported in ClinVar		Drosophila eyes absent gene (eya),homolog 2, 52kDa
194	rs9297768	chr8:127792134 (GRCh38.p14)		None		Not Reported in ClinVar		None
195	rs9879150	chr3:16929289 (GRCh38.p14)		PLCL2 : Intron Variant		Not Reported in ClinVar		rat inositol 1-4-5 triphosphate binding protein mouse
